# Supplementary material for: Identical bacterial populations colonize premature infant gut, skin, and oral microbiomes and exhibit different in situ growth rates
Source: Genome Res. 2017 Apr;27(4):601–12. doi: 10.1101/gr.213256.116 (PMC5378178; doi:10.1101/gr.213256.116)
Supplement: Supplemental Material [file supp_gr.213256.116_Supplemental_Table_S3.csv]

genome	sample	SNPs	consensus_ANI	breadth	median_cov	std_dev	zero_count	coverage	percent_project	DOL	BodySite	Infant	percent_median
0123W_Corynebacterium_sp__HFH0082_59_121	0106W	448	0.995392795	0.368629109	0	1.569754649	1522734	0.880509912	0.425741538	6	Skin	1	0
0123A_Citrobacter_koseri_6	0106W	3	0.999999363	0.999954971	71	22.92012572	214	73.13095122	69.67791983	6	Skin	1	67.64758595
0113A1018_Enterococcus_faecalis_36_17	0106W	2	0.999975425	0.248060572	0	1.319479888	2362620	0.577805149	0.363969265	6	Skin	1	0
0123A_Citrobacter_koseri_6	0106Y	5	0.999998938	0.999991163	595	140.8040818	42	617.8439087	98.70453523	6	Mouth	1	95.055074
0123A_Citrobacter_koseri_6	0110A	6	0.999998725	0.999995581	595	91.03094924	21	590.1051755	91.02088843	10	Gut	1	91.77589159
0113A1018_Enterococcus_faecalis_36_17	0110A	11	0.999966942	0.883249232	2	1.725249244	366835	2.377013942	0.242400061	10	Gut	1	0.20395342
0123A_Citrobacter_koseri_6	0111A	5	0.999998938	0.999992004	568	109.525507	38	570.3904808	98.84280949	11	Gut	1	98.42856373
0113A1018_Enterococcus_faecalis_36_17	0111A	2	0.999986607	0.789453969	1	1.536784142	661543	1.743642257	0.199765068	11	Gut	1	0.114567691
0123A_Citrobacter_koseri_6	0112A	8	0.9999983	0.999996213	771	124.7954181	18	768.7054812	98.48724546	12	Gut	1	98.78122129
0113A1018_Enterococcus_faecalis_36_17	0112A	5	0.999993962	0.950607488	3	2.133890074	155193	3.425916007	0.290192427	12	Gut	1	0.254115185
0119A1024_Clostridium_difficile_29_11	0113A	88	0.999978682	0.999845226	15	9.482287375	645	15.20152422	1.771144069	13	Gut	1	1.74766429
0123A_Citrobacter_koseri_6	0113A	6	0.999998725	0.999995371	720	134.0203114	22	722.3368664	95.97677258	13	Gut	1	95.66627355
0113A1018_Enterococcus_faecalis_36_17	0113A	14	0.999995506	0.999344056	14	5.984047611	2061	15.21683686	1.336718921	13	Gut	1	1.229826216
0119A1024_Clostridium_difficile_29_11	0114A	83	0.999965546	0.989671903	5	5.666179841	43041	5.56167199	0.649088013	14	Gut	1	0.583536762
0123A_Citrobacter_koseri_6	0114A	8	0.9999983	0.999993056	658	101.1447273	33	653.1558249	86.93099069	14	Gut	1	87.57572036
0113A1018_Enterococcus_faecalis_36_17	0114A	16	0.999994869	0.999219932	21	6.474970501	2451	21.70260166	1.90967285	14	Gut	1	1.847848958
0119A1024_Clostridium_difficile_29_11	0115A	60	0.999962502	0.977304151	4	3.144440746	94582	4.193775931	0.623747948	15	Gut	1	0.5949273
0123A_Citrobacter_koseri_6	0115A	5	0.999998938	0.999993898	468	90.69553153	29	470.2091739	79.75439276	15	Gut	1	79.37968437
0113A1018_Enterococcus_faecalis_36_17	0115A	19	0.9999939	0.998954817	28	9.789910587	3284	28.88968455	3.239631881	15	Gut	1	3.139864422
0119A1024_Clostridium_difficile_29_11	0116A	66	0.999977901	0.995932687	6	7.55321093	16950	6.492898159	0.634891234	16	Gut	1	0.586694464
0123A_Citrobacter_koseri_6	0116A	6	0.999998725	0.999988427	701	114.1510204	55	699.0065925	77.94739747	16	Gut	1	78.16968568
0113A1018_Enterococcus_faecalis_36_17	0116A	38	0.999987817	0.999162645	133	36.99142792	2631	136.9782549	10.09860363	16	Gut	1	9.805310222
0119A1024_Clostridium_difficile_29_11	0117A	23	0.999990588	0.990589988	5	5.417306839	39215	5.611010781	0.97992858	17	Gut	1	0.873219298
0123A_Citrobacter_koseri_6	0117A	2	0.999999575	0.999990321	380	69.90611705	46	380.1164329	75.7058733	17	Gut	1	75.68268393
0113A1018_Enterococcus_faecalis_36_17	0117A	30	0.999990384	0.999271173	41	14.26102596	2290	42.57920679	5.606603515	17	Gut	1	5.398661963
0119A1024_Clostridium_difficile_29_11	0118A	30	0.999987995	0.992439356	5	5.35434894	31508	5.591244118	0.609547443	18	Gut	1	0.545091066
0123A_Citrobacter_koseri_6	0118A	5	0.999998938	0.999990952	405	66.04088229	43	402.334058	50.02020472	18	Gut	1	50.35164811
0113A1018_Enterococcus_faecalis_36_17	0118A	30	0.999990382	0.999294725	46	14.43102813	2216	47.83682359	3.931971411	18	Gut	1	3.780992786
0119A1024_Clostridium_difficile_29_11	0119A	27	0.999993224	0.999866103	10	8.785175296	558	10.78823575	1.42921985	19	Gut	1	1.324794789
0123A_Citrobacter_koseri_6	0119A	7	0.999998513	0.999991373	537	94.95770806	41	536.2004978	81.00940302	19	Gut	1	81.13019215
0113A1018_Enterococcus_faecalis_36_17	0119A	25	0.999992	0.999422031	71	22.791201	1816	74.63738564	7.455108826	19	Gut	1	7.091790824
0119A1024_Clostridium_difficile_29_11	0120A	72	0.999977709	0.997233507	7	6.976751179	11529	7.247785294	0.77762328	20	Gut	1	0.751038109
0123A_Citrobacter_koseri_6	0120A	11	0.999997663	0.999998106	581	93.77442675	9	577.5405432	70.66526943	20	Gut	1	71.08855304
0113A1018_Enterococcus_faecalis_36_17	0120A	26	0.999991671	0.999627312	35	11.69343284	1171	36.59654651	2.960417729	20	Gut	1	2.831267712
0119A1024_Clostridium_difficile_29_11	0121A	56	0.999974962	0.988440191	5	4.543513737	48174	5.184875593	0.840460309	21	Gut	1	0.810492262
0123Y_Haemophilus_parainfluenzae_40_43	0121A	5	0.999957808	0.854704263	2	1.805815301	273642	2.051332602	0.150273629	21	Gut	1	0.146513177
0123A_Citrobacter_koseri_6	0121A	3	0.999999363	0.999983377	494	87.54620812	79	493.5505529	91.23681558	21	Gut	1	91.31989951
0113A1018_Enterococcus_faecalis_36_17	0121A	20	0.999993581	0.999295361	21	7.854503119	2214	22.02330655	2.691598947	21	Gut	1	2.566534583
0119A1024_Clostridium_difficile_29_11	0123A	68	0.999979687	0.997766697	7	6.803514015	9307	7.567176421	0.973308184	23	Gut	1	0.900356607
0123Y_Haemophilus_parainfluenzae_40_43	0123A	0	1	0.205627222	0	0.883814137	1496078	0.255585673	0.014856648	23	Gut	1	0
0123A_Citrobacter_koseri_6	0123A	6	0.999998725	0.999992004	455	68.20810606	38	458.4868588	67.25166111	23	Gut	1	66.74020251
0113A1018_Enterococcus_faecalis_36_17	0123A	28	0.999991028	0.999394342	62	18.95140375	1903	64.87185948	6.291030924	23	Gut	1	6.012528705
0123W_Dermabacter_63_3	0123W	19	0.999944797	0.998266234	4	23.75870762	1974	4.568496929	0.243478341	23	Skin	1	0.21318026
0123W_Corynebacterium_sp__HFH0082_59_121	0123W	1	0.999999584	1	189	33.9187715	0	190.3755227	21.49220187	23	Skin	1	21.33691398
0123W_Staphylococcus_epidermidis_32_35	0123W	59	0.999975359	0.999687004	55	19.96857864	752	56.267364	6.327990582	23	Skin	1	6.185459159
0123Y_Haemophilus_parainfluenzae_40_43	0123W	6	0.999996644	0.999725488	10	4.37016257	517	10.3265063	0.910360928	23	Skin	1	0.881576887
0123A_Citrobacter_koseri_6	0123W	3	0.999999363	0.999970542	250	60.31893525	140	259.5660776	57.74307599	23	Skin	1	55.61500613
0113A1018_Enterococcus_faecalis_36_17	0123W	15	0.999988271	0.968151532	4	2.824365419	100069	4.37919533	0.644073822	23	Skin	1	0.588303351
0123W_Streptococcus_mitis_40_11	0123W	27	0.999986349	0.999907135	17	18.63527075	185	18.60707402	1.735111471	23	Skin	1	1.585251662
0123W_Staphylococcus_epidermidis_32_35	0123Y	14	0.990508475	0.374109397	0	0.760893959	1503756	0.503042139	0.072105969	23	Mouth	1	0
0123Y_Haemophilus_parainfluenzae_40_43	0123Y	4	0.999997864	0.999908673	67	17.98241572	172	67.84585618	7.623266752	23	Mouth	1	7.528225027
0123A_Citrobacter_koseri_6	0123Y	6	0.999998725	0.999967596	305	56.73605426	154	312.2296752	88.52863171	23	Mouth	1	86.47875209
0113A1018_Enterococcus_faecalis_36_17	0123Y	0	1	0.327215642	0	0.693216349	2113912	0.423229531	0.079336838	23	Mouth	1	0
0123W_Streptococcus_mitis_40_11	0123Y	43	0.999965707	0.991723959	6	6.611877392	16487	6.304113775	0.749257213	23	Mouth	1	0.713112649
0119A1024_Clostridium_difficile_29_11	0124A	35	0.999990534	0.998714537	9	12.37372811	5357	9.937376571	1.386699228	24	Gut	1	1.255894145
0123A_Citrobacter_koseri_6	0124A	5	0.999998938	0.999990742	501	85.10246799	44	507.8235106	80.81331787	24	Gut	1	79.72744744
0113A1018_Enterococcus_faecalis_36_17	0124A	26	0.999991681	0.999586255	94	36.94811695	1300	100.0338943	10.52462571	24	Gut	1	9.889796094
0119A1024_Clostridium_difficile_29_11	0125A	34	0.99998831	0.994880224	6	5.025664551	21336	6.314048909	0.770079003	25	Gut	1	0.731776723
0123A_Citrobacter_koseri_6	0125A	6	0.999998725	0.999997265	519	73.27205889	13	522.4493701	72.66598382	25	Gut	1	72.18622083
0113A1018_Enterococcus_faecalis_36_17	0125A	35	0.999988775	0.999431579	30	10.47148587	1786	31.4787566	2.894635389	25	Gut	1	2.758656028
0125A1030_Klebsiella_pneu_56_47	0125A	15	0.999997181	0.999990074	39	12.70146171	53	40.47956862	6.325695066	25	Gut	1	6.0944846
0119A1024_Clostridium_difficile_29_11	0126A	60	0.999982238	0.997854282	7	7.211381211	8942	7.677036836	0.930614406	26	Gut	1	0.848543648
0123Y_Haemophilus_parainfluenzae_40_43	0126A	2	0.999988754	0.890121566	2	1.982458504	206939	2.367232238	0.129683534	26	Gut	1	0.109565535
0123A_Citrobacter_koseri_6	0126A	9	0.999998088	0.999996002	506	77.65964615	19	510.1784627	70.52740019	26	Gut	1	69.94976681
0113A1018_Enterococcus_faecalis_36_17	0126A	39	0.999987504	0.999568433	88	27.447827	1356	92.09204321	8.416803974	26	Gut	1	8.042809388
0125A1030_Klebsiella_pneu_56_47	0126A	7	0.999998684	0.999937261	20	6.548430477	335	20.10234869	3.122252234	26	Gut	1	3.106355663
0119A1024_Clostridium_difficile_29_11	0127A	67	0.999982243	0.999032483	9	5.984515844	4032	8.978866767	1.641356074	27	Gut	1	1.645219275
0123A_Citrobacter_koseri_6	0127A	6	0.999998725	0.999994108	221	40.98433247	28	224.848181	46.87381111	27	Gut	1	46.07158576
0113A1018_Enterococcus_faecalis_36_17	0127A	23	0.999992631	0.999329415	48	16.25177785	2107	49.87117012	6.873529406	27	Gut	1	6.615634057
0125A1030_Klebsiella_pneu_56_47	0127A	23	0.999995677	0.999999438	94	23.35939816	3	95.98434353	22.48157404	27	Gut	1	22.0167986
0528Y_Escherichia_coli_51_14	0505A	1	0.996805112	0.206778103	0	0.546852748	3915517	0.2526379	0.043664238	5	Gut	5	0
0506A0128_Streptococcus_agalactiae_35_952	0505A	18	0.99999104	0.999952955	1217	166.6960944	95	1220.868043	86.32062574	5	Gut	5	86.04713845
0528Y_Escherichia_coli_51_14	0506A	562	0.988770107	0.366081813	0	1.583674637	3129159	0.609997855	0.140806827	6	Gut	5	0
0506A0128_Streptococcus_agalactiae_35_952	0506A	34	0.999983075	0.999936118	930	167.3314361	129	936.3025618	88.41584205	6	Gut	5	87.82068582
0519A0210_Enterococcus_faecalis_37_406	0506A	417	0.999780398	0.743800811	9	24.46802467	767169	13.52362157	1.893683046	6	Gut	5	1.260250246
0528Y_Escherichia_coli_51_14	0507A	23	0.999995324	0.999689033	69	272.2264225	1535	77.38072237	18.4970899	7	Gut	5	16.4937618
0506A0128_Streptococcus_agalactiae_35_952	0507A	0	1	0.675185554	1	1.210870697	655916	1.230091673	0.120289183	7	Gut	5	0.097788796
0525A0216_Klebsiella_pneumoniae_57_51	0507A	35	0.999993419	0.999978657	65	867.7198914	114	116.1185203	30.03496372	7	Gut	5	16.81275853
0528Y_Escherichia_coli_51_14	0508A	13	0.999997357	0.999721447	207	173.1772227	1375	222.7443689	38.62426586	8	Gut	5	35.89416456
0506A0128_Streptococcus_agalactiae_35_952	0508A	0	1	0.404928106	0	0.790789758	1201662	0.551534252	0.039124109	8	Gut	5	0
0525A0216_Klebsiella_pneumoniae_57_51	0508A	35	0.999993419	0.999982589	197	400.0839661	93	220.4284053	41.35957373	8	Gut	5	36.96363912
0528Y_Escherichia_coli_51_14	0511A	11	0.999997764	0.999766015	396	131.6708363	1155	414.271322	65.02979824	11	Gut	5	62.16167698
0519A0210_Enterococcus_faecalis_37_406	0511A	39	0.999986856	0.993915023	54	15.65790668	18221	54.48150796	5.187947011	11	Gut	5	5.142095898
0514Y_Staphylococcus_epidermidis_32_9	0511A	2	0.999148211	0.236302613	0	0.657458263	1852891	0.315054214	0.024307874	11	Gut	5	0
0511A0202_Pseudomonas_aeruginosa_66_19	0511A	10	0.999998527	0.999974103	14	12.58502901	177	16.02997679	3.484086257	11	Gut	5	3.042874498
0525A0216_Klebsiella_pneumoniae_57_51	0511A	43	0.999991915	0.999982401	125	42.95852775	94	127.4848918	21.6541553	11	Gut	5	21.23207993
0528Y_Escherichia_coli_51_14	0512W	12	0.99999756	0.999649327	47	18.14743291	1731	49.43409521	49.1024691	12	Skin	5	46.6847029
0522W_Corynebacterium_59_9	0512W	74	0.998167319	0.552088312	1	1.3461912	1153640	1.049335746	0.543844449	12	Skin	5	0.518274967
0514Y_Staphylococcus_epidermidis_32_9	0512W	43	0.999963284	0.976861452	4	3.927953462	56139	4.962214746	2.422626393	12	Skin	5	1.952858969
0511A0202_Pseudomonas_aeruginosa_66_19	0512W	50	0.999992558	0.998921688	25	9.049406764	7370	25.2166293	34.68105051	12	Skin	5	34.3831149
0525A0216_Klebsiella_pneumoniae_57_51	0512W	79	0.999971046	0.978132038	5	3.596545721	116804	5.033257634	5.409796063	12	Skin	5	5.374050422
0528Y_Escherichia_coli_51_14	0514A	6	0.99999878	0.99977736	612	199.6768532	1099	643.2158545	80.73560619	14	Gut	5	76.81743328
0506A0128_Streptococcus_agalactiae_35_952	0514A	2	0.999876574	0.30316695	0	1.362390638	1407154	0.450311882	0.023122791	14	Gut	5	0
0519A0210_Enterococcus_faecalis_37_406	0514A	23	0.999992235	0.995083863	22	8.38224519	14721	23.15347927	1.762964255	14	Gut	5	1.675135437
0514Y_Staphylococcus_epidermidis_32_9	0514A	20	0.999503019	0.630664851	1	1.405844445	896085	1.172126827	0.072313124	14	Gut	5	0.061693942
0511A0202_Pseudomonas_aeruginosa_66_19	0514A	48	0.999992956	0.999996927	45	12.31759742	21	46.14764028	8.020221024	14	Gut	5	7.820767083
0520A0211_Propionibacterium_sp__HGH0353_63_15	0514A	301	0.999722941	0.973063285	4	2.419471609	70535	4.348905976	0.289570296	14	Gut	5	0.266338521
0525A0216_Klebsiella_pneumoniae_57_51	0514A	158	0.999970288	0.999948889	33	24.14580686	273	34.00495607	4.61854925	14	Gut	5	4.482056231
0528Y_Escherichia_coli_51_14	0514Y	8	0.999998374	0.999690046	181	60.16936107	1530	191.429701	52.54046898	14	Mouth	5	49.67789657
0519A0210_Enterococcus_faecalis_37_406	0514Y	11	0.999987277	0.947029212	3	2.383594988	158617	3.583155225	0.596580594	14	Mouth	5	0.49948765
0514Y_Staphylococcus_epidermidis_32_9	0514Y	34	0.999985756	0.999817411	13	12.72674778	443	14.47523731	1.95274019	14	Mouth	5	1.75372755
0511A0202_Pseudomonas_aeruginosa_66_19	0514Y	57	0.999991633	0.99998771	81	22.95704282	84	81.80324881	31.08734583	14	Mouth	5	30.78209056
0525A0216_Klebsiella_pneumoniae_57_51	0514Y	106	0.999980002	0.999774962	17	10.78530144	1202	18.27476752	5.427395574	14	Mouth	5	5.048804296
0528Y_Escherichia_coli_51_14	0515A	7	0.999998577	0.999737046	494	157.6875457	1298	515.6687159	82.01121657	15	Gut	5	78.56505492
0519A0210_Enterococcus_faecalis_37_406	0515A	24	0.999991892	0.995397779	19	6.97427508	13781	19.44708031	1.876185403	15	Gut	5	1.833052679
0514Y_Staphylococcus_epidermidis_32_9	0515A	48	0.997617748	0.550765783	1	1.127975706	1089937	0.917717379	0.07173739	15	Gut	5	0.078169371
0511A0202_Pseudomonas_aeruginosa_66_19	0515A	47	0.999993102	0.999986978	23	7.057109063	89	23.09540343	5.085767369	15	Gut	5	5.064758874
0520A0211_Propionibacterium_sp__HGH0353_63_15	0515A	231	0.999663432	0.951651394	3	2.056295526	126603	3.425392346	0.288987072	15	Gut	5	0.253098369
0525A0216_Klebsiella_pneumoniae_57_51	0515A	143	0.999973108	0.999964054	31	21.27961645	192	32.6776844	5.623526354	15	Gut	5	5.334812432
0528Y_Escherichia_coli_51_14	0516A	9	0.99999817	0.999777563	354	126.5896882	1098	372.5798424	72.74975978	16	Gut	5	69.12186875
0522A0213_Clostridium_perfringens_28_397	0516A	1	0.999997994	0.914205858	2	3.753188492	293176	2.798420228	0.378269652	16	Gut	5	0.270345139
0519A0210_Enterococcus_faecalis_37_406	0516A	40	0.999986521	0.998166926	80	26.1845498	5489	82.33923586	9.752993098	16	Gut	5	9.47591315
0514Y_Staphylococcus_epidermidis_32_9	0516A	2	0.996810207	0.230604016	0	0.584215083	1866717	0.282901611	0.027150747	16	Gut	5	0
0511A0202_Pseudomonas_aeruginosa_66_19	0516A	30	0.999780147	0.425754899	0	4.688594299	3924824	1.140270008	0.30828215	16	Gut	5	0
0520A0211_Propionibacterium_sp__HGH0353_63_15	0516A	2	0.999999232	0.999753298	25	5.958602277	646	25.58114029	2.649706254	16	Gut	5	2.589511476
0525A0216_Klebsiella_pneumoniae_57_51	0516A	84	0.999984204	0.999967424	42	18.77431921	174	42.8938212	9.062790429	16	Gut	5	8.873940054
0528Y_Escherichia_coli_51_14	0517A	8	0.999998374	0.999777157	519	173.6286595	1100	539.6117733	65.77629615	17	Gut	5	63.26381186
0522A0213_Clostridium_perfringens_28_397	0517A	6	0.999977266	0.829142138	2	3.928441534	583856	2.127346254	0.179515743	17	Gut	5	0.168769651
0519A0210_Enterococcus_faecalis_37_406	0517A	39	0.999986902	0.999793282	247	64.10060299	619	249.9010858	18.47885327	17	Gut	5	18.26433344
0514Y_Staphylococcus_epidermidis_32_9	0517A	9	0.998868494	0.437296262	0	0.912661824	1365238	0.637124306	0.038172123	17	Gut	5	0
0520A0211_Propionibacterium_sp__HGH0353_63_15	0517A	7	0.999997311	0.999917511	30	6.648009481	216	30.20063203	1.952853446	17	Gut	5	1.939880044
0525A0216_Klebsiella_pneumoniae_57_51	0517A	102	0.999980821	0.999979406	59	26.94080311	110	60.09956359	7.927099471	17	Gut	5	7.782067636
0528Y_Escherichia_coli_51_14	0518A	6	0.99999878	0.999793162	505	173.3812904	1021	527.1012437	68.29605192	18	Gut	5	65.43241291
0522A0213_Clostridium_perfringens_28_397	0518A	4	0.999998787	0.998465704	12	16.80993228	5243	14.56539134	1.306471906	18	Gut	5	1.076363999
0519A0210_Enterococcus_faecalis_37_406	0518A	23	0.999992299	0.999986642	218	57.54063681	40	220.8295502	17.35711821	18	Gut	5	17.13471664
0514Y_Staphylococcus_epidermidis_32_9	0518A	17	0.999045587	0.461909537	0	1.044713569	1305521	0.70746485	0.045054749	18	Gut	5	0
0511A0202_Pseudomonas_aeruginosa_66_19	0518A	49	0.999667781	0.481255799	0	5.645193271	3545489	1.358756438	0.243765164	18	Gut	5	0
0520A0211_Propionibacterium_sp__HGH0353_63_15	0518A	2	0.999999232	0.999978232	19	4.755360003	57	18.84453275	1.295246876	18	Gut	5	1.305932653
0525A0216_Klebsiella_pneumoniae_57_51	0518A	122	0.99997706	0.999975474	43	23.41673191	131	44.54261991	6.244998044	18	Gut	5	6.028718482
0527A0218_Serratia_marcescens_60_106	0518A	225	0.984187223	0.152980121	0	1.518475712	4282635	0.212321857	0.028178593	18	Gut	5	0
0528Y_Escherichia_coli_51_14	0519A	7	0.999998577	0.999758722	323	110.2813193	1191	339.3789866	51.80661342	19	Gut	5	49.30634127
0522A0213_Clostridium_perfringens_28_397	0519A	3	0.999998194	0.979530043	4	8.414865937	69950	5.896373438	0.623105516	19	Gut	5	0.422704242
0519A0210_Enterococcus_faecalis_37_406	0519A	18	0.999993973	0.999979629	375	106.6146108	61	383.6295708	35.52476442	19	Gut	5	34.72565117
0514Y_Staphylococcus_epidermidis_32_9	0519A	386	0.996882546	0.800610499	2	1.647384523	483761	1.871507466	0.140419029	19	Gut	5	0.150059812
0520A0211_Propionibacterium_sp__HGH0353_63_15	0519A	3	0.999998848	0.999899181	23	5.568691101	264	23.68111451	1.917644129	19	Gut	5	1.862488987
0525A0216_Klebsiella_pneumoniae_57_51	0519A	141	0.999973468	0.999920806	19	13.7585445	423	19.33544417	3.193812374	19	Gut	5	3.138403989
0527A0218_Serratia_marcescens_60_106	0519A	24	0.999993643	0.997416399	6	6.077441528	13063	6.930568711	1.083657816	19	Gut	5	0.938154886
0528Y_Escherichia_coli_51_14	0520A	7	0.999998577	0.999759938	501	162.4527461	1185	518.9797063	72.39803553	20	Gut	5	69.8898538
0522A0213_Clostridium_perfringens_28_397	0520A	1	0.999999259	0.972871673	4	8.768450058	92703	5.262082177	0.508171602	20	Gut	5	0.38628937
0519A0210_Enterococcus_faecalis_37_406	0520A	35	0.999988262	0.99994423	190	54.36588716	167	193.1454741	16.34480778	20	Gut	5	16.07862412
0514Y_Staphylococcus_epidermidis_32_9	0520A	21	0.998174389	0.552970867	1	1.064966338	1084587	0.881848281	0.060465051	20	Gut	5	0.068566275
0520A0211_Propionibacterium_sp__HGH0353_63_15	0520A	1	0.999999612	0.999827767	12	3.745031834	451	12.14962431	0.899093541	20	Gut	5	0.888021079
0525A0216_Klebsiella_pneumoniae_57_51	0520A	182	0.999965743	0.999877559	18	18.88141218	654	18.99348982	2.867055934	20	Gut	5	2.717089239
0527A0218_Serratia_marcescens_60_106	0520A	31	0.999993699	0.99991891	11	7.164519031	410	11.96776857	1.710065037	20	Gut	5	1.571781347
0528Y_Escherichia_coli_51_14	0521A	8	0.999998374	0.999751632	461	161.7032828	1226	486.116163	76.38243736	21	Gut	5	72.43598609
0522A0213_Clostridium_perfringens_28_397	0521A	3	0.999999083	0.998967577	11	23.99616846	3528	14.41821776	1.568344234	21	Gut	5	1.196526981
0519A0210_Enterococcus_faecalis_37_406	0521A	25	0.999991578	0.999216544	85	28.11703365	2346	86.86634091	8.279876421	21	Gut	5	8.101981601
0514Y_Staphylococcus_epidermidis_32_9	0521A	19	0.999572746	0.6623311	1	1.411429316	819256	1.216046749	0.093915629	21	Gut	5	0.077230278
0520A0211_Propionibacterium_sp__HGH0353_63_15	0521A	4	0.999998465	0.999903763	24	5.687626797	252	24.01193793	2.0014571	21	Gut	5	2.000462043
0525A0216_Klebsiella_pneumoniae_57_51	0521A	145	0.999972729	0.999917062	24	18.72692531	443	24.98530909	4.248084716	21	Gut	5	4.080559212
0527A0218_Serratia_marcescens_60_106	0521A	14	0.999997209	0.999970729	14	18.21219713	148	15.48212869	2.491765473	21	Gut	5	2.253224819
0528Y_Escherichia_coli_51_14	0522A	12	0.999997561	0.999750011	271	90.22205991	1234	285.3468904	34.37395977	22	Gut	5	32.64567938
0522A0213_Clostridium_perfringens_28_397	0522A	8	0.999997647	0.999999122	246	601.0641509	3	332.7273612	27.74733615	22	Gut	5	20.51482832
0519A0210_Enterococcus_faecalis_37_406	0522A	36	0.999987896	0.999616955	177	57.57219034	1147	181.1544274	13.23805705	22	Gut	5	12.93446775
0514Y_Staphylococcus_epidermidis_32_9	0522A	35	0.994264176	0.35584539	0	0.863158373	1562855	0.524545474	0.031058016	22	Gut	5	0
0511A0202_Pseudomonas_aeruginosa_66_19	0522A	61	0.999577252	0.334087518	0	3.269512164	4551348	0.884212073	0.147482785	22	Gut	5	0
0520A0211_Propionibacterium_sp__HGH0353_63_15	0522A	5	0.999998081	0.999973268	22	8.590351301	70	22.79174198	1.456463355	22	Gut	5	1.405868575
0525A0216_Klebsiella_pneumoniae_57_51	0522A	78	0.999985328	0.999930354	25	16.37238205	372	25.83944186	3.368174162	22	Gut	5	3.258752821
0527A0218_Serratia_marcescens_60_106	0522A	5	0.999999009	1	83	530.594874	0	127.2991319	15.70742163	22	Gut	5	10.2413581
0528Y_Escherichia_coli_51_14	0522W	7	0.999998518	0.999329649	11	5.726385219	3309	12.0149181	23.80927285	22	Skin	5	21.79806797
0522W_Corynebacterium_59_9	0522W	140	0.999942423	0.998493941	14	8.604999965	3879	14.1945215	14.67673881	22	Skin	5	14.47560901
0519A0210_Enterococcus_faecalis_37_406	0522W	26	0.999989413	0.992575534	7	4.124959639	22232	7.909092032	9.507598248	22	Skin	5	8.414769668
0514Y_Staphylococcus_epidermidis_32_9	0522W	64	0.999962743	0.993689337	6	6.61673373	15311	6.921039431	6.741100298	22	Skin	5	5.844006841
0511A0202_Pseudomonas_aeruginosa_66_19	0522W	12	0.999997398	0.978032274	6	3.273407705	150144	6.222668585	17.07381051	22	Skin	5	16.46285057
0520A0211_Propionibacterium_sp__HGH0353_63_15	0522W	115	0.964821046	0.255667938	0	0.75522058	1949067	0.34619722	0.3639272	22	Skin	5	0
0525A0216_Klebsiella_pneumoniae_57_51	0522W	85	0.983164983	0.260603258	0	0.745858324	3949362	0.342597817	0.734623641	22	Skin	5	0
0527A0218_Serratia_marcescens_60_106	0522W	12	0.999879143	0.64585539	1	1.26142923	1790598	1.192896293	2.421313624	22	Skin	5	2.029777138
0522A0213_Clostridium_perfringens_28_397	0523A	19	0.999994409	0.999199053	158	1522.166771	2737	434.6499684	26.14672487	23	Gut	5	9.504619418
0514Y_Staphylococcus_epidermidis_32_9	0523A	464	0.996542448	0.587776166	1	3.265980366	1000142	1.490933394	0.063678625	23	Gut	5	0.042710576
0520A0211_Propionibacterium_sp__HGH0353_63_15	0523A	0	1	0.637394431	1	3.380666757	949499	1.934382262	0.089168038	23	Gut	5	0.046096389
0525A0216_Klebsiella_pneumoniae_57_51	0523A	104	0.999934746	0.818400473	2	181.7770266	969983	17.1021036	1.608073181	23	Gut	5	0.188055601
0528Y_Escherichia_coli_51_14	0524A	11	0.999997764	0.999735425	353	137.3693328	1306	374.5562991	45.77223626	24	Gut	5	43.13797269
0522A0213_Clostridium_perfringens_28_397	0524A	10	0.999997058	0.999269285	83	153.2425167	2497	107.1853314	9.067691589	24	Gut	5	7.021654849
0519A0210_Enterococcus_faecalis_37_406	0524A	36	0.999987913	0.999956252	273	71.98369015	131	277.6030392	20.57918246	24	Gut	5	20.23795139
0520A0211_Propionibacterium_sp__HGH0353_63_15	0524A	13	0.999995013	0.999985106	121	19.14872517	39	122.2856495	7.927315492	24	Gut	5	7.843971706
0525A0216_Klebsiella_pneumoniae_57_51	0524A	84	0.999984203	0.999965364	36	21.2771728	185	37.62783015	4.975642766	24	Gut	5	4.76038982
0527A0218_Serratia_marcescens_60_106	0524A	16	0.999996827	0.999999604	44	126.2901406	2	55.10983578	6.898222242	24	Gut	5	5.50757908
0528Y_Escherichia_coli_51_14	0525A	12	0.999997561	0.999770877	363	147.9659987	1131	390.8631696	47.21749577	25	Gut	5	43.85153757
0522A0213_Clostridium_perfringens_28_397	0525A	7	0.99999794	0.999098385	26	176.7978232	3081	46.04039327	3.850291273	25	Gut	5	2.174342267
0519A0210_Enterococcus_faecalis_37_406	0525A	22	0.999992632	0.999978293	323	103.2055442	65	332.2082668	24.3448729	25	Gut	5	23.67007307
0514Y_Staphylococcus_epidermidis_32_9	0525A	25	0.990573152	0.317839627	0	0.752229292	1655065	0.429651007	0.025511041	25	Gut	5	0
0520A0211_Propionibacterium_sp__HGH0353_63_15	0525A	11	0.99999578	0.999989307	86	17.76602659	28	87.24012648	5.590621747	25	Gut	5	5.511150541
0525A0216_Klebsiella_pneumoniae_57_51	0525A	71	0.999986649	0.999980529	45	27.4156324	104	47.78287168	6.246049742	25	Gut	5	5.882280166
0527A0218_Serratia_marcescens_60_106	0525A	12	0.99999762	0.999999407	41	162.7140062	3	54.4537425	6.737968454	25	Gut	5	5.073236363
0528Y_Escherichia_coli_51_14	0526A	11	0.999997764	0.99978283	446	181.6709722	1072	473.4374208	36.1238358	26	Gut	5	34.03032811
0522A0213_Clostridium_perfringens_28_397	0526A	7	0.999997889	0.998954993	12	120.4211116	3571	25.67282248	1.356067336	26	Gut	5	0.633853486
0519A0210_Enterococcus_faecalis_37_406	0526A	21	0.999992969	0.999981633	488	136.342587	55	496.9943799	23.00390847	26	Gut	5	22.58759412
0520A0211_Propionibacterium_sp__HGH0353_63_15	0526A	14	0.999994628	0.999946535	367	39.47826288	140	368.378341	14.91045814	26	Gut	5	14.8546685
0525A0216_Klebsiella_pneumoniae_57_51	0526A	29	0.999994548	0.999983337	204	78.52412566	89	209.9588878	17.33486774	26	Gut	5	16.84288318
0527A0218_Serratia_marcescens_60_106	0526A	20	0.999996021	0.999992484	16	113.9462892	38	25.25384697	1.973703274	26	Gut	5	1.250472945
0528Y_Escherichia_coli_51_14	0527A	9	0.99999817	0.999737046	243	86.92442243	1298	255.5069352	44.48007679	27	Gut	5	42.30279954
0522A0213_Clostridium_perfringens_28_397	0527A	3	0.999999117	0.999120333	49	155.4918458	3006	71.75381416	8.647372887	27	Gut	5	5.905209033
0519A0210_Enterococcus_faecalis_37_406	0527A	19	0.999993638	0.999961261	115	39.6253713	116	118.7728278	12.54292449	27	Gut	5	12.14449755
0520A0211_Propionibacterium_sp__HGH0353_63_15	0527A	6	0.999997698	0.999988161	26	6.072616829	31	26.21153847	2.420588526	27	Gut	5	2.401053329
0525A0216_Klebsiella_pneumoniae_57_51	0527A	40	0.999992479	0.999975474	50	31.55573738	131	52.76825135	9.940094874	27	Gut	5	9.418632056
0527A0218_Serratia_marcescens_60_106	0527A	3	0.999999405	1	81	130.7200528	0	91.93549877	16.39340286	27	Gut	5	14.44344839
0528Y_Escherichia_coli_51_14	0528A	9	0.99999817	0.999743731	309	104.3138464	1265	320.1111985	74.01587242	28	Gut	5	71.44674941
0522A0213_Clostridium_perfringens_28_397	0528A	2	0.999999411	0.999114773	18	24.61298198	3025	22.14768394	3.545101484	28	Gut	5	2.881196376
0519A0210_Enterococcus_faecalis_37_406	0528A	34	0.999988544	0.998421399	56	18.42298974	4727	57.6624633	8.087905383	28	Gut	5	7.854723429
0514Y_Staphylococcus_epidermidis_32_9	0528A	3	0.996385542	0.253883937	0	0.628272437	1810235	0.324463948	0.036874369	28	Gut	5	0
0520A0211_Propionibacterium_sp__HGH0353_63_15	0528A	12	0.999995396	0.999970594	23	5.334205395	77	23.23770873	2.850249783	28	Gut	5	2.821093326
0525A0216_Klebsiella_pneumoniae_57_51	0528A	162	0.999969382	0.999796867	14	12.92684217	1085	14.53030388	3.635412392	28	Gut	5	3.502732904
0527A0218_Serratia_marcescens_60_106	0528A	15	0.999996886	0.999781255	10	14.32738367	1106	11.44228886	2.709941663	28	Gut	5	2.368356275
0528Y_Escherichia_coli_51_14	0528Y	7	0.999998576	0.999616711	21	8.173611552	1892	22.15070563	36.20331432	28	Mouth	5	34.32259059
0519A0210_Enterococcus_faecalis_37_406	0528Y	10	0.999242826	0.407995661	0	0.916526583	1772712	0.596597209	0.59150832	28	Mouth	5	0
0525A0216_Klebsiella_pneumoniae_57_51	0528Y	105	0.973262032	0.260370732	0	0.959178097	3950604	0.337122028	0.596214984	28	Mouth	5	0
0528Y_Streptococcus_mitis_40_11	0528Y	24	0.999987486	0.999629822	16	13.36769565	718	17.84641425	11.46122552	28	Mouth	5	10.27543157
0527A0218_Serratia_marcescens_60_106	0528Y	8	0.999998003	0.997682215	7	3.104328553	11719	7.11012098	11.90311953	28	Mouth	5	11.71876498
0528Y_Streptococcus_39_12	0528Y	19	0.999989821	0.999034028	18	9.711626302	1826	19.38677761	12.13411824	28	Mouth	5	11.26613885
0123W_Corynebacterium_59_10	0124A	0		0.000190494	0	0.018272826	5101543	0.000240078	4.10E-05	24	Gut	1	0
0123W_Corynebacterium_59_10	0126A	0		0.000126996	0	0.011778708	5101867	0.000130916	1.94E-05	26	Gut	1	0
0123W_Corynebacterium_59_10	0119A	0		0.000139539	0	0.013419532	5101803	0.000153062	2.48E-05	19	Gut	1	0
0123W_Corynebacterium_59_10	0120A	0		0.000180303	0	0.018759714	5101595	0.00023753	3.12E-05	20	Gut	1	0
0123W_Corynebacterium_59_10	0121A	0		0.000503281	0	0.023887621	5099947	0.000525819	0.000104361	21	Gut	1	0
0123W_Corynebacterium_59_10	0106Y	0	1	0.00165781	0	0.073454436	5094056	0.002274957	0.000390206	6	Mouth	1	0
0123W_Corynebacterium_59_10	0123A	0		0.000373345	0	0.019710116	5100610	0.000378441	5.96E-05	23	Gut	1	0
0123W_Corynebacterium_59_10	0116A	0		0.000177951	0	0.017450241	5101607	0.00021166	2.53E-05	16	Gut	1	0
0123W_Corynebacterium_59_10	0112A	0		0.000515236	0	0.028470965	5099886	0.000613815	8.44E-05	12	Gut	1	0
0123W_Corynebacterium_59_10	0127A	0		0.000386476	0	0.021484034	5100543	0.000411562	9.21E-05	27	Gut	1	0
0123W_Corynebacterium_59_10	0118A	0		0.0005609	0	0.024981176	5099653	0.000582654	7.78E-05	18	Gut	1	0
0123W_Corynebacterium_59_10	0110A	0		0.000239294	0	0.019591979	5101294	0.000287505	4.76E-05	10	Gut	1	0
0123W_Corynebacterium_59_10	0117A	0		0.000161881	0	0.016119383	5101689	0.000193238	4.13E-05	17	Gut	1	0
0123W_Corynebacterium_59_10	0111A	0		0.000188143	0	0.014137345	5101555	0.000192062	3.57E-05	11	Gut	1	0
0123W_Corynebacterium_59_10	0114A	0		0.000107202	0	0.012299719	5101968	0.000121901	1.74E-05	14	Gut	1	0
0123W_Corynebacterium_59_10	0106W	1585	0.981234164	0.181325288	0	1.251458714	4177300	0.444183114	0.454379386	6	Skin	1	0
0123W_Corynebacterium_59_10	0115A	0		0.000162077	0	0.014500232	5101688	0.000178147	3.24E-05	15	Gut	1	0
0123W_Corynebacterium_59_10	0123Y	4	0.897435897	0.021191314	0	0.174830077	4994386	0.024182976	0.007361765	23	Mouth	1	0
0123W_Corynebacterium_59_10	0113A	0		3.63E-05	0	0.00856124	5102330	4.86E-05	6.93E-06	13	Gut	1	0
0123W_Corynebacterium_59_10	0125A	0		0.001874762	0	0.050283215	5092949	0.002066628	0.000308611	25	Gut	1	0
0123W_Corynebacterium_59_10	0123W	1374	0.999701449	0.997855959	12	34.44394655	10940	16.93534267	4.044907466	23	Skin	1	2.866129758
0123W_scaffold_207	0124A	0		0	0	0	12277	0	0	24	Gut	1	0
0123W_scaffold_207	0126A	0		0	0	0	12277	0	0	26	Gut	1	0
0123W_scaffold_207	0119A	0		0	0	0	12277	0	0	19	Gut	1	0
0123W_scaffold_207	0120A	0		0	0	0	12277	0	0	20	Gut	1	0
0123W_scaffold_207	0121A	0		0	0	0	12277	0	0	21	Gut	1	0
0123W_scaffold_207	0106Y	0		0	0	0	12277	0	0	6	Mouth	1	0
0123W_scaffold_207	0123A	0		0	0	0	12277	0	0	23	Gut	1	0
0123W_scaffold_207	0116A	0		0	0	0	12277	0	0	16	Gut	1	0
0123W_scaffold_207	0112A	0		0	0	0	12277	0	0	12	Gut	1	0
0123W_scaffold_207	0127A	0		0	0	0	12277	0	0	27	Gut	1	0
0123W_scaffold_207	0118A	0		0	0	0	12277	0	0	18	Gut	1	0
0123W_scaffold_207	0110A	0		0	0	0	12277	0	0	10	Gut	1	0
0123W_scaffold_207	0117A	0		0	0	0	12277	0	0	17	Gut	1	0
0123W_scaffold_207	0111A	0		0	0	0	12277	0	0	11	Gut	1	0
0123W_scaffold_207	0114A	0		0	0	0	12277	0	0	14	Gut	1	0
0123W_scaffold_207	0106W	0	1	0.283131058	0	1.201061572	8801	0.632972224	0.001557934	6	Skin	1	0
0123W_scaffold_207	0115A	0		0	0	0	12277	0	0	15	Gut	1	0
0123W_scaffold_207	0123Y	0		0.052129999	0	0.352435157	11637	0.078194999	5.73E-05	23	Mouth	1	0
0123W_scaffold_207	0113A	0		0	0	0	12277	0	0	13	Gut	1	0
0123W_scaffold_207	0125A	0		0	0	0	12277	0	0	25	Gut	1	0
0123W_scaffold_207	0123W	0	1	1	37	6.770420498	0	37.7249328	0.021679589	23	Skin	1	0.021262988
0126A1031_Klebsiella_pneumoniae_phage	0124A	2	0.999856229	0.938413419	4	3.373035284	2225	4.486603189	0.005427628	24	Gut	1	0.004838964
0126A1031_Klebsiella_pneumoniae_phage	0126A	0	1	0.977330602	4	2.90121344	819	4.683098981	0.00492143	26	Gut	1	0.004203567
0126A1031_Klebsiella_pneumoniae_phage	0119A	0		0	0	0	36128	0	0	19	Gut	1	0
0126A1031_Klebsiella_pneumoniae_phage	0120A	0		0	0	0	36128	0	0	20	Gut	1	0
0126A1031_Klebsiella_pneumoniae_phage	0121A	0		0	0	0	36128	0	0	21	Gut	1	0
0126A1031_Klebsiella_pneumoniae_phage	0106Y	0		0	0	0	36128	0	0	6	Mouth	1	0
0126A1031_Klebsiella_pneumoniae_phage	0123A	0	1	0.925431798	3	2.311810659	2694	3.320886847	0.003702989	23	Gut	1	0.003345181
0126A1031_Klebsiella_pneumoniae_phage	0116A	0		0	0	0	36128	0	0	16	Gut	1	0
0126A1031_Klebsiella_pneumoniae_phage	0112A	0		0	0	0	36128	0	0	12	Gut	1	0
0126A1031_Klebsiella_pneumoniae_phage	0127A	1	0.999800598	0.8402624	2	1.932886951	5771	2.430220328	0.003851313	27	Gut	1	0.003169517
0126A1031_Klebsiella_pneumoniae_phage	0118A	0		0	0	0	36128	0	0	18	Gut	1	0
0126A1031_Klebsiella_pneumoniae_phage	0110A	0		0	0	0	36128	0	0	10	Gut	1	0
0126A1031_Klebsiella_pneumoniae_phage	0117A	0		0	0	0	36128	0	0	17	Gut	1	0
0126A1031_Klebsiella_pneumoniae_phage	0111A	0		0	0	0	36128	0	0	11	Gut	1	0
0126A1031_Klebsiella_pneumoniae_phage	0114A	0		0	0	0	36128	0	0	14	Gut	1	0
0126A1031_Klebsiella_pneumoniae_phage	0106W	0		0.008857396	0	0.575697529	35808	0.050238043	0.000363872	6	Skin	1	0
0126A1031_Klebsiella_pneumoniae_phage	0115A	0		0	0	0	36128	0	0	15	Gut	1	0
0126A1031_Klebsiella_pneumoniae_phage	0123Y	0		0.008857396	0	0.093696011	35808	0.008857396	1.91E-05	23	Mouth	1	0
0126A1031_Klebsiella_pneumoniae_phage	0113A	0		0	0	0	36128	0	0	13	Gut	1	0
0126A1031_Klebsiella_pneumoniae_phage	0125A	0	1	0.851693977	2	1.864155325	5358	2.353963685	0.002488909	25	Gut	1	0.002114653
0126A1031_Klebsiella_pneumoniae_phage	0123W	0		0	0	0	36128	0	0	23	Skin	1	0
0118A1023_Bacteroides_vulgatus-like_42_520	0124A	90	0.99998414	0.99999369	27	23.26006082	36	30.77914941	5.880080347	24	Gut	1	5.158107759
0118A1023_Bacteroides_vulgatus-like_42_520	0126A	95	0.999983264	0.999999825	81	53.42599461	1	88.76034758	14.73028878	26	Gut	1	13.44241459
0118A1023_Bacteroides_vulgatus-like_42_520	0119A	103	0.999981853	0.999992989	42	29.10325061	40	45.8539585	8.316518636	19	Gut	1	7.617527344
0118A1023_Bacteroides_vulgatus-like_42_520	0120A	108	0.999980973	0.999999825	143	104.1981348	1	158.1863975	23.23534848	20	Gut	1	21.00468109
0118A1023_Bacteroides_vulgatus-like_42_520	0121A	69	0.999987586	0.999830684	13	9.892058544	966	14.06365454	3.120995759	21	Gut	1	2.884950334
0118A1023_Bacteroides_vulgatus-like_42_520	0106Y	0		2.80E-05	0	0.018191022	5705136	8.55E-05	1.64E-05	6	Mouth	1	0
0118A1023_Bacteroides_vulgatus-like_42_520	0123A	94	0.99998344	1	113	97.6763529	0	132.4637249	23.32542682	23	Gut	1	19.89807574
0118A1023_Bacteroides_vulgatus-like_42_520	0116A	104	0.999981678	0.999999825	69	46.13942968	1	74.27169563	9.942605303	16	Gut	1	9.236893814
0118A1023_Bacteroides_vulgatus-like_42_520	0112A	0	1	0.145543544	0	0.441921965	4874927	0.16785527	0.025817341	12	Gut	1	0
0118A1023_Bacteroides_vulgatus-like_42_520	0127A	92	0.999983792	0.999999825	74	47.55787572	1	79.8857905	19.99249227	27	Gut	1	18.51949412
0118A1023_Bacteroides_vulgatus-like_42_520	0118A	100	0.999982383	1	210	290.5731581	0	284.9232355	42.52487516	18	Gut	1	31.34256063
0118A1023_Bacteroides_vulgatus-like_42_520	0110A	101	0.999982204	0.999982297	35	31.23029258	101	40.25613062	7.454185357	10	Gut	1	6.48091318
0118A1023_Bacteroides_vulgatus-like_42_520	0117A	114	0.999979916	0.999998773	60	44.61713547	7	67.15516671	16.05642565	17	Gut	1	14.34566521
0118A1023_Bacteroides_vulgatus-like_42_520	0111A	0	1	0.243594197	0	0.595709405	4315519	0.297974724	0.061988161	11	Gut	1	0
0118A1023_Bacteroides_vulgatus-like_42_520	0114A	93	0.999983615	0.999998423	49	37.86236031	9	55.13294875	8.808978671	14	Gut	1	7.829074349
0118A1023_Bacteroides_vulgatus-like_42_520	0106W	0		0.001560129	0	0.89693015	5696395	0.007991873	0.009141112	6	Skin	1	0
0118A1023_Bacteroides_vulgatus-like_42_520	0115A	62	0.999989077	0.999999474	69	50.06016916	3	75.38821071	15.35053312	15	Gut	1	14.04976687
0118A1023_Bacteroides_vulgatus-like_42_520	0123Y	0		8.43E-05	0	0.141048261	5704815	0.001054985	0.000359097	23	Mouth	1	0
0118A1023_Bacteroides_vulgatus-like_42_520	0113A	1	0.999672239	0.240325655	0	1.184963475	4334167	0.301148442	0.04803563	13	Gut	1	0
0118A1023_Bacteroides_vulgatus-like_42_520	0125A	95	0.999983264	0.999999825	83	46.10747683	1	88.12156319	14.71382726	25	Gut	1	13.85866998
0118A1023_Bacteroides_vulgatus-like_42_520	0123W	0		0.002437735	0	5.972425029	5691388	0.038644445	0.010320377	23	Skin	1	0
0110A1015_Proteobacteria_phage	0124A	0		0.277237354	0	0.647728302	35664	0.354571984	0.000585851	24	Gut	1	0
0110A1015_Proteobacteria_phage	0126A	0		0.178765402	0	0.472053993	40523	0.205678502	0.000295214	26	Gut	1	0
0110A1015_Proteobacteria_phage	0119A	1	0.99997094	0.97525535	6	3.077363171	1221	6.21293369	0.009745803	19	Gut	1	0.009411788
0110A1015_Proteobacteria_phage	0120A	0	1	0.987070363	6	2.92036499	638	6.344499838	0.008059974	20	Gut	1	0.007622325
0110A1015_Proteobacteria_phage	0121A	0	1	0.839980545	2	1.483406555	7896	1.992886673	0.00382502	21	Gut	1	0.003838673
0110A1015_Proteobacteria_phage	0106Y	0		0	0	0	49344	0	0	6	Mouth	1	0
0110A1015_Proteobacteria_phage	0123A	0	1	0.968567607	4	2.384645062	1551	4.2144131	0.006418387	23	Gut	1	0.006091844
0110A1015_Proteobacteria_phage	0116A	0	1	0.901832036	3	1.966154853	4844	2.928299287	0.003390381	16	Gut	1	0.003473396
0110A1015_Proteobacteria_phage	0112A	0	1	0.701868515	1	1.21606029	14711	1.317708333	0.001752879	12	Gut	1	0.001330248
0110A1015_Proteobacteria_phage	0127A	0		0.024319066	0	0.154037817	48144	0.024319066	5.26E-05	27	Gut	1	0
0110A1015_Proteobacteria_phage	0118A	0	1	0.976755026	5	2.615711448	1147	5.139165856	0.006633825	18	Gut	1	0.006454184
0110A1015_Proteobacteria_phage	0110A	0	1	0.999533885	7	3.317295245	23	7.738266051	0.012392759	10	Gut	1	0.011210433
0110A1015_Proteobacteria_phage	0117A	0	1	0.885801719	2	1.829240602	5635	2.599424449	0.005375301	17	Gut	1	0.004135763
0110A1015_Proteobacteria_phage	0111A	0	1	0.237394617	0	0.630958235	37630	0.309764105	0.000557335	11	Gut	1	0
0110A1015_Proteobacteria_phage	0114A	0	1	0.960623379	5	2.828579079	1943	4.96795963	0.006865127	14	Gut	1	0.006909403
0110A1015_Proteobacteria_phage	0106W	0		0	0	0	49344	0	0	6	Skin	1	0
0110A1015_Proteobacteria_phage	0115A	0	1	0.599323119	1	1.029759941	19771	0.959569553	0.001689868	15	Gut	1	0.001761068
0110A1015_Proteobacteria_phage	0123Y	0		0	0	0	49344	0	0	23	Mouth	1	0
0110A1015_Proteobacteria_phage	0113A	0	1	0.83167153	2	1.6127662	8306	2.018604086	0.002784776	13	Gut	1	0.00275911
0110A1015_Proteobacteria_phage	0125A	0		0.231274319	0	0.629721216	37932	0.308122568	0.000444962	25	Gut	1	0
0110A1015_Proteobacteria_phage	0123W	0		0	0	0	49344	0	0	23	Skin	1	0
0123W_Streptococcus_phage	0124A	0		0	0	0	36621	0	0	24	Gut	1	0
0123W_Streptococcus_phage	0126A	0		0	0	0	36621	0	0	26	Gut	1	0
0123W_Streptococcus_phage	0119A	0		0	0	0	36621	0	0	19	Gut	1	0
0123W_Streptococcus_phage	0120A	0		0	0	0	36621	0	0	20	Gut	1	0
0123W_Streptococcus_phage	0121A	0		0	0	0	36621	0	0	21	Gut	1	0
0123W_Streptococcus_phage	0106Y	0		0	0	0	36621	0	0	6	Mouth	1	0
0123W_Streptococcus_phage	0123A	0		0	0	0	36621	0	0	23	Gut	1	0
0123W_Streptococcus_phage	0116A	0		0	0	0	36621	0	0	16	Gut	1	0
0123W_Streptococcus_phage	0112A	0		0	0	0	36621	0	0	12	Gut	1	0
0123W_Streptococcus_phage	0127A	0		0.008192021	0	0.090138292	36321	0.008192021	1.32E-05	27	Gut	1	0
0123W_Streptococcus_phage	0118A	0		0	0	0	36621	0	0	18	Gut	1	0
0123W_Streptococcus_phage	0110A	0		0	0	0	36621	0	0	10	Gut	1	0
0123W_Streptococcus_phage	0117A	0		0	0	0	36621	0	0	17	Gut	1	0
0123W_Streptococcus_phage	0111A	0		0	0	0	36621	0	0	11	Gut	1	0
0123W_Streptococcus_phage	0114A	0		0	0	0	36621	0	0	14	Gut	1	0
0123W_Streptococcus_phage	0106W	0		0.004369078	0	0.395726679	36461	0.026214467	0.000192461	6	Skin	1	0
0123W_Streptococcus_phage	0115A	0		0	0	0	36621	0	0	15	Gut	1	0
0123W_Streptococcus_phage	0123Y	0	1	1	48	11.52369166	0	49.27825565	0.107664724	23	Mouth	1	0.10487195
0123W_Streptococcus_phage	0113A	0		0	0	0	36621	0	0	13	Gut	1	0
0123W_Streptococcus_phage	0125A	0		0	0	0	36621	0	0	25	Gut	1	0
0123W_Streptococcus_phage	0123W	0	1	1	68	19.02068585	0	70.85475547	0.121458948	23	Skin	1	0.116565337
0106W_scaffold_145	0124A	0		0	0	0	3787	0	0	24	Gut	1	0
0106W_scaffold_145	0126A	0		0	0	0	3787	0	0	26	Gut	1	0
0106W_scaffold_145	0119A	0		0	0	0	3787	0	0	19	Gut	1	0
0106W_scaffold_145	0120A	0		0	0	0	3787	0	0	20	Gut	1	0
0106W_scaffold_145	0121A	0		0	0	0	3787	0	0	21	Gut	1	0
0106W_scaffold_145	0106Y	0		0.52310536	1	1.555274253	1806	1.239767626	0.000157824	6	Mouth	1	0.000127301
0106W_scaffold_145	0123A	0		0	0	0	3787	0	0	23	Gut	1	0
0106W_scaffold_145	0116A	0		0	0	0	3787	0	0	16	Gut	1	0
0106W_scaffold_145	0112A	0		0	0	0	3787	0	0	12	Gut	1	0
0106W_scaffold_145	0127A	0		0	0	0	3787	0	0	27	Gut	1	0
0106W_scaffold_145	0118A	0		0	0	0	3787	0	0	18	Gut	1	0
0106W_scaffold_145	0110A	0		0.074993398	0	0.285294212	3503	0.079218379	9.74E-06	10	Gut	1	0
0106W_scaffold_145	0117A	0		0	0	0	3787	0	0	17	Gut	1	0
0106W_scaffold_145	0111A	0		0	0	0	3787	0	0	11	Gut	1	0
0106W_scaffold_145	0114A	0		0	0	0	3787	0	0	14	Gut	1	0
0106W_scaffold_145	0106W	0	1	1	121	109.3793702	0	170.6245049	0.129541522	6	Skin	1	0.09186561
0106W_scaffold_145	0115A	0		0	0	0	3787	0	0	15	Gut	1	0
0106W_scaffold_145	0123Y	0	1	0.988645366	3	1.932288129	43	3.548983364	0.000801839	23	Mouth	1	0.000677805
0106W_scaffold_145	0113A	0		0	0	0	3787	0	0	13	Gut	1	0
0106W_scaffold_145	0125A	0		0	0	0	3787	0	0	25	Gut	1	0
0106W_scaffold_145	0123W	0	1	1	865	120.3777899	0	848.6480063	0.150436497	23	Skin	1	0.153335151
0123W_Corynebacterium_sp__HFH0082_59_121	0124A	0		0.000352435	0	0.020960965	2410940	0.000381459	3.08E-05	24	Gut	1	0
0123W_Corynebacterium_sp__HFH0082_59_121	0126A	0		4.19E-05	0	0.006471156	2411689	4.19E-05	2.94E-06	26	Gut	1	0
0123W_Corynebacterium_sp__HFH0082_59_121	0119A	0		3.32E-05	0	0.005759278	2411710	3.32E-05	2.54E-06	19	Gut	1	0
0123W_Corynebacterium_sp__HFH0082_59_121	0120A	0		0.000362801	0	0.019843363	2410915	0.000373167	2.32E-05	20	Gut	1	0
0123W_Corynebacterium_sp__HFH0082_59_121	0121A	0		0.000634384	0	0.027219646	2410260	0.000670042	6.29E-05	21	Gut	1	0
0123W_Corynebacterium_sp__HFH0082_59_121	0106Y	0		0.006092156	0	0.086419506	2397097	0.006565248	0.000532264	6	Mouth	1	0
0123W_Corynebacterium_sp__HFH0082_59_121	0123A	0		0.001489765	0	0.042900412	2408197	0.00160752	0.00011966	23	Gut	1	0
0123W_Corynebacterium_sp__HFH0082_59_121	0116A	0		0.001133183	0	0.03435657	2409057	0.001149354	6.50E-05	16	Gut	1	0
0123W_Corynebacterium_sp__HFH0082_59_121	0112A	0		0	0	0	2411790	0	0	12	Gut	1	0
0123W_Corynebacterium_sp__HFH0082_59_121	0127A	0		0	0	0	2411790	0	0	27	Gut	1	0
0123W_Corynebacterium_sp__HFH0082_59_121	0118A	0		0.000869893	0	0.030435538	2409692	0.000888966	5.61E-05	18	Gut	1	0
0123W_Corynebacterium_sp__HFH0082_59_121	0110A	0		0	0	0	2411790	0	0	10	Gut	1	0
0123W_Corynebacterium_sp__HFH0082_59_121	0117A	0		0.000174559	0	0.01321093	2411369	0.000174559	1.76E-05	17	Gut	1	0
0123W_Corynebacterium_sp__HFH0082_59_121	0111A	0		1.70E-05	0	0.004123049	2411749	1.70E-05	1.49E-06	11	Gut	1	0
0123W_Corynebacterium_sp__HFH0082_59_121	0114A	0		0.000369021	0	0.021147799	2410900	0.000395142	2.67E-05	14	Gut	1	0
0123W_Corynebacterium_sp__HFH0082_59_121	0115A	0		0.000390167	0	0.020429703	2410849	0.000399288	3.44E-05	15	Gut	1	0
0123W_Corynebacterium_sp__HFH0082_59_121	0123Y	0		0.101264206	0	0.347005259	2167562	0.111254297	0.016008262	23	Mouth	1	0
0123W_Corynebacterium_sp__HFH0082_59_121	0113A	0		5.39E-05	0	0.007341592	2411660	5.39E-05	3.63E-06	13	Gut	1	0
0123W_Corynebacterium_sp__HFH0082_59_121	0125A	0		0.00040302	0	0.026293598	2410818	0.000499214	3.52E-05	25	Gut	1	0
0106W_Staphylococcus_plasmid	0124A	0		0.009041434	0	0.109089324	91408	0.01002797	3.10E-05	24	Gut	1	0
0106W_Staphylococcus_plasmid	0126A	0		0.001908025	0	0.061281835	92066	0.002525964	6.78E-06	26	Gut	1	0
0106W_Staphylococcus_plasmid	0119A	0		0	0	0	92242	0	0	19	Gut	1	0
0106W_Staphylococcus_plasmid	0120A	0		0	0	0	92242	0	0	20	Gut	1	0
0106W_Staphylococcus_plasmid	0121A	0		0.011469829	0	0.137419284	91184	0.014006635	5.03E-05	21	Gut	1	0
0106W_Staphylococcus_plasmid	0106Y	1	0.988235294	0.176969276	0	0.684107775	75918	0.255751176	0.000793018	6	Mouth	1	0
0106W_Staphylococcus_plasmid	0123A	0		0	0	0	92242	0	0	23	Gut	1	0
0106W_Staphylococcus_plasmid	0116A	0		0.003967824	0	0.107405445	91876	0.006504629	1.41E-05	16	Gut	1	0
0106W_Staphylococcus_plasmid	0112A	0		0	0	0	92242	0	0	12	Gut	1	0
0106W_Staphylococcus_plasmid	0127A	0		0	0	0	92242	0	0	27	Gut	1	0
0106W_Staphylococcus_plasmid	0118A	0		0	0	0	92242	0	0	18	Gut	1	0
0106W_Staphylococcus_plasmid	0110A	0		0	0	0	92242	0	0	10	Gut	1	0
0106W_Staphylococcus_plasmid	0117A	0		0	0	0	92242	0	0	17	Gut	1	0
0106W_Staphylococcus_plasmid	0111A	0		0	0	0	92242	0	0	11	Gut	1	0
0106W_Staphylococcus_plasmid	0114A	0		0	0	0	92242	0	0	14	Gut	1	0
0106W_Staphylococcus_plasmid	0106W	26	0.999629856	0.972854014	13	53.24667188	2504	27.87173955	0.515424516	6	Skin	1	0.240405472
0106W_Staphylococcus_plasmid	0115A	0		0.003252315	0	0.056936254	91942	0.003252315	1.07E-05	15	Gut	1	0
0106W_Staphylococcus_plasmid	0123Y	0	1	0.499804861	0	1.317358425	46139	0.98625355	0.005427567	23	Mouth	1	0
0106W_Staphylococcus_plasmid	0113A	0		0	0	0	92242	0	0	13	Gut	1	0
0106W_Staphylococcus_plasmid	0125A	0		0.003252315	0	0.056936254	91942	0.003252315	8.78E-06	25	Gut	1	0
0106W_Staphylococcus_plasmid	0123W	8	0.999910383	0.994156675	149	164.4694733	539	172.8835671	0.746470652	23	Skin	1	0.643347017
0123W_scaffold_254	0124A	0		0	0	0	11845	0	0	24	Gut	1	0
0123W_scaffold_254	0126A	0		0	0	0	11845	0	0	26	Gut	1	0
0123W_scaffold_254	0119A	0		0	0	0	11845	0	0	19	Gut	1	0
0123W_scaffold_254	0120A	0		0	0	0	11845	0	0	20	Gut	1	0
0123W_scaffold_254	0121A	0		0.025327142	0	0.157116766	11545	0.025327142	1.17E-05	21	Gut	1	0
0123W_scaffold_254	0106Y	0		0.326129168	0	0.846079503	7982	0.49978894	0.000199002	6	Mouth	1	0
0123W_scaffold_254	0123A	0		0	0	0	11845	0	0	23	Gut	1	0
0123W_scaffold_254	0116A	0		0	0	0	11845	0	0	16	Gut	1	0
0123W_scaffold_254	0112A	0		0	0	0	11845	0	0	12	Gut	1	0
0123W_scaffold_254	0127A	0		0.025327142	0	0.157116766	11545	0.025327142	1.32E-05	27	Gut	1	0
0123W_scaffold_254	0118A	0		0	0	0	11845	0	0	18	Gut	1	0
0123W_scaffold_254	0110A	0		0	0	0	11845	0	0	10	Gut	1	0
0123W_scaffold_254	0117A	0		0	0	0	11845	0	0	17	Gut	1	0
0123W_scaffold_254	0111A	0		0.025327142	0	0.157116766	11545	0.025327142	1.09E-05	11	Gut	1	0
0123W_scaffold_254	0114A	0		0	0	0	11845	0	0	14	Gut	1	0
0123W_scaffold_254	0106W	0	1	1	22	86.57837469	0	64.8230477	0.153934795	6	Skin	1	0.052243231
0123W_scaffold_254	0115A	0		0	0	0	11845	0	0	15	Gut	1	0
0123W_scaffold_254	0123Y	4	0.954545455	0.415787252	0	1.167959059	6920	0.769945125	0.000544105	23	Mouth	1	0
0123W_scaffold_254	0113A	0		0	0	0	11845	0	0	13	Gut	1	0
0123W_scaffold_254	0125A	0		0	0	0	11845	0	0	25	Gut	1	0
0123W_scaffold_254	0123W	0	1	1	149	115.952746	0	202.5241874	0.112290309	23	Skin	1	0.082613619
qb307082014_C_scaffold_27	0124A	0	1	1	1172	233.6244339	0	1185.855424	0.372979131	24	Gut	1	0.368621277
qb307082014_C_scaffold_27	0126A	0	1	1	2934	751.1430676	0	2981.161716	0.814524109	26	Gut	1	0.801638409
qb307082014_C_scaffold_27	0119A	0	1	1	3154	735.6663988	0	3103.099436	0.926587773	19	Gut	1	0.941786719
qb307082014_C_scaffold_27	0120A	0	1	1	3248	498.0265284	0	3157.988289	0.763689309	20	Gut	1	0.785456642
qb307082014_C_scaffold_27	0121A	0	1	1	4306	1032.261953	0	4224.286703	1.543385856	21	Gut	1	1.573240635
qb307082014_C_scaffold_27	0106Y	0	1	1	1041	112.7682731	0	1039.62866	0.32826096	6	Mouth	1	0.328693959
qb307082014_C_scaffold_27	0123A	0	1	1	2039	281.1347214	0	2052.935697	0.595160532	23	Gut	1	0.591120476
qb307082014_C_scaffold_27	0116A	0	1	1	2884	477.5896336	0	2816.424784	0.620727747	16	Gut	1	0.63562103
qb307082014_C_scaffold_27	0112A	0	1	1	4507	726.5823498	0	4380.998935	1.10936846	12	Gut	1	1.141274792
qb307082014_C_scaffold_27	0127A	0	1	1	1863	264.8616702	0	1887.57809	0.777729314	27	Gut	1	0.767602527
qb307082014_C_scaffold_27	0118A	0	1	1	2521	422.6563587	0	2450.051528	0.60202779	18	Gut	1	0.619461281
qb307082014_C_scaffold_27	0110A	0	1	1	2180	376.1439183	0	2133.928883	0.650540355	10	Gut	1	0.664585396
qb307082014_C_scaffold_27	0117A	0	1	1	1764	474.7139097	0	1741.398382	0.685478312	17	Gut	1	0.694375139
qb307082014_C_scaffold_27	0111A	0	1	1	2415	583.3161478	0	2375.796125	0.813700599	11	Gut	1	0.827127768
qb307082014_C_scaffold_27	0114A	0	1	1	3912	571.1475267	0	3817.642074	1.004235771	14	Gut	1	1.029056747
qb307082014_C_scaffold_27	0106W	0	1	1	459	79.8682818	0	460.3747472	0.866938124	6	Skin	1	0.864349318
qb307082014_C_scaffold_27	0115A	0	1	1	959	194.3470013	0	941.9910572	0.315786055	15	Gut	1	0.321488006
qb307082014_C_scaffold_27	0123Y	0	1	1	623	122.0444539	0	635.3832641	0.356063945	23	Mouth	1	0.349124458
qb307082014_C_scaffold_27	0113A	0	1	1	2785	686.978319	0	2741.677526	0.719988213	13	Gut	1	0.731365069
qb307082014_C_scaffold_27	0125A	0	1	1	4505	646.6894499	0	4537.893538	1.247452175	25	Gut	1	1.238409848
qb307082014_C_scaffold_27	0123W	0	1	1	905	116.2303023	0	907.9396359	0.39920099	23	Skin	1	0.397908497
0123A1028_Klebsiella_pneumoniae_phage	0124A	0	1	0.881964737	3	2.696009469	3595	3.570771908	0.003641646	24	Gut	1	0.003059545
0123A1028_Klebsiella_pneumoniae_phage	0126A	0	1	0.925994024	3	2.432456872	2254	3.560330958	0.003154217	26	Gut	1	0.002657801
0123A1028_Klebsiella_pneumoniae_phage	0119A	0		0	0	0	30457	0	0	19	Gut	1	0
0123A1028_Klebsiella_pneumoniae_phage	0120A	0		0	0	0	30457	0	0	20	Gut	1	0
0123A1028_Klebsiella_pneumoniae_phage	0121A	0		0	0	0	30457	0	0	21	Gut	1	0
0123A1028_Klebsiella_pneumoniae_phage	0106Y	0		0	0	0	30457	0	0	6	Mouth	1	0
0123A1028_Klebsiella_pneumoniae_phage	0123A	0	1	0.946678924	3	2.281451895	1624	3.349607644	0.003148731	23	Gut	1	0.002820089
0123A1028_Klebsiella_pneumoniae_phage	0116A	0		0	0	0	30457	0	0	16	Gut	1	0
0123A1028_Klebsiella_pneumoniae_phage	0112A	0		0	0	0	30457	0	0	12	Gut	1	0
0123A1028_Klebsiella_pneumoniae_phage	0127A	0	1	0.840463604	2	1.930907904	4859	2.294021079	0.003064811	27	Gut	1	0.002671999
0123A1028_Klebsiella_pneumoniae_phage	0118A	0		0	0	0	30457	0	0	18	Gut	1	0
0123A1028_Klebsiella_pneumoniae_phage	0110A	0		0	0	0	30457	0	0	10	Gut	1	0
0123A1028_Klebsiella_pneumoniae_phage	0117A	0		0	0	0	30457	0	0	17	Gut	1	0
0123A1028_Klebsiella_pneumoniae_phage	0111A	0		0	0	0	30457	0	0	11	Gut	1	0
0123A1028_Klebsiella_pneumoniae_phage	0114A	0		0	0	0	30457	0	0	14	Gut	1	0
0123A1028_Klebsiella_pneumoniae_phage	0106W	0		0	0	0	30457	0	0	6	Skin	1	0
0123A1028_Klebsiella_pneumoniae_phage	0115A	0		0	0	0	30457	0	0	15	Gut	1	0
0123A1028_Klebsiella_pneumoniae_phage	0123Y	0		0.010506616	0	0.101961889	30137	0.010506616	1.91E-05	23	Mouth	1	0
0123A1028_Klebsiella_pneumoniae_phage	0113A	0		0	0	0	30457	0	0	13	Gut	1	0
0123A1028_Klebsiella_pneumoniae_phage	0125A	0	1	0.81311357	2	1.664499109	5692	2.051613751	0.001828723	25	Gut	1	0.001782717
0123A1028_Klebsiella_pneumoniae_phage	0123W	0		0	0	0	30457	0	0	23	Skin	1	0
qb307082014_F_scaffold_368	0124A	0	1	1	107	21.73428727	0	105.4149228	0.020578756	24	Gut	1	0.020888189
qb307082014_F_scaffold_368	0126A	0	1	1	419	74.01321333	0	414.4799314	0.070288803	26	Gut	1	0.07105533
qb307082014_F_scaffold_368	0119A	0	1	1	299	50.71602284	0	292.0156089	0.054120422	19	Gut	1	0.055414867
qb307082014_F_scaffold_368	0120A	0	1	1	875	151.3436034	0	881.9421955	0.132376395	20	Gut	1	0.131334396
qb307082014_F_scaffold_368	0121A	0	1	1	100	18.86623495	0	97.56089194	0.022123871	21	Gut	1	0.022676988
qb307082014_F_scaffold_368	0106Y	0		0	0	0	5830	0	0	6	Mouth	1	0
qb307082014_F_scaffold_368	0123A	0	1	1	618	94.91919573	0	614.5576329	0.110582302	23	Gut	1	0.111201715
qb307082014_F_scaffold_368	0116A	0	1	1	229	42.51164127	0	231.9142367	0.03172449	16	Gut	1	0.031325839
qb307082014_F_scaffold_368	0112A	0		0.60806175	1	0.972757035	2285	0.950428816	0.000149378	12	Gut	1	0.000157169
qb307082014_F_scaffold_368	0127A	0	1	1	295	47.3965742	0	285.480789	0.073007027	27	Gut	1	0.075441409
qb307082014_F_scaffold_368	0118A	0	1	1	1673.5	284.77853	0	1673.898799	0.255290557	18	Gut	1	0.255229735
qb307082014_F_scaffold_368	0110A	0	1	1	163	37.2620698	0	161.8562607	0.030625842	10	Gut	1	0.030842256
qb307082014_F_scaffold_368	0117A	0	1	1	332	56.43070578	0	326.2924528	0.079719918	17	Gut	1	0.081114388
qb307082014_F_scaffold_368	0111A	0	1	0.673584906	1	1.198174057	1903	1.244082333	0.000264465	11	Gut	1	0.000212579
qb307082014_F_scaffold_368	0114A	0	1	1	392	71.98499837	0	397.3960549	0.064882603	14	Gut	1	0.064001592
qb307082014_F_scaffold_368	0106W	0		0.054888508	0	0.436777726	5510	0.103773585	0.000121291	6	Skin	1	0
qb307082014_F_scaffold_368	0115A	0	1	1	255	44.40918034	0	249.0888508	0.051828029	15	Gut	1	0.053057964
qb307082014_F_scaffold_368	0123Y	0		0	0	0	5830	0	0	23	Mouth	1	0
qb307082014_F_scaffold_368	0113A	0	1	0.856089194	2	1.18423774	839	1.710120069	0.00027874	13	Gut	1	0.000325989
qb307082014_F_scaffold_368	0125A	0	1	1	473	73.25558165	0	463.6176672	0.079103156	25	Gut	1	0.080703984
qb307082014_F_scaffold_368	0123W	0		0.027444254	0	0.326748018	5670	0.054888508	1.50E-05	23	Skin	1	0
0123Y_scaffold_28	0124A	0		0	0	0	35839	0	0	24	Gut	1	0
0123Y_scaffold_28	0126A	0		0	0	0	35839	0	0	26	Gut	1	0
0123Y_scaffold_28	0119A	0		0	0	0	35839	0	0	19	Gut	1	0
0123Y_scaffold_28	0120A	0		0	0	0	35839	0	0	20	Gut	1	0
0123Y_scaffold_28	0121A	0		0	0	0	35839	0	0	21	Gut	1	0
0123Y_scaffold_28	0106Y	0		0.033762103	0	0.192665943	34629	0.035296744	4.25E-05	6	Mouth	1	0
0123Y_scaffold_28	0123A	0		0.00555261	0	0.118055146	35640	0.008370769	9.26E-06	23	Gut	1	0
0123Y_scaffold_28	0116A	0		0	0	0	35839	0	0	16	Gut	1	0
0123Y_scaffold_28	0112A	0		0	0	0	35839	0	0	12	Gut	1	0
0123Y_scaffold_28	0127A	0		0.008370769	0	0.091108175	35539	0.008370769	1.32E-05	27	Gut	1	0
0123Y_scaffold_28	0118A	0		0	0	0	35839	0	0	18	Gut	1	0
0123Y_scaffold_28	0110A	0		0	0	0	35839	0	0	10	Gut	1	0
0123Y_scaffold_28	0117A	0		0	0	0	35839	0	0	17	Gut	1	0
0123Y_scaffold_28	0111A	0		0	0	0	35839	0	0	11	Gut	1	0
0123Y_scaffold_28	0114A	0		0	0	0	35839	0	0	14	Gut	1	0
0123Y_scaffold_28	0106W	0		0.017857641	0	0.13243393	35199	0.017857641	0.000128308	6	Skin	1	0
0123Y_scaffold_28	0115A	0		0	0	0	35839	0	0	15	Gut	1	0
0123Y_scaffold_28	0123Y	0	1	1	391	51.86241303	0	381.4647451	0.815639399	23	Mouth	1	0.836027468
0123Y_scaffold_28	0113A	0		0	0	0	35839	0	0	13	Gut	1	0
0123Y_scaffold_28	0125A	0		0	0	0	35839	0	0	25	Gut	1	0
0123Y_scaffold_28	0123W	0	1	1	572	76.5755318	0	558.6359831	0.93716293	23	Skin	1	0.95958229
0123W_Dermabacter_63_3	0124A	0	1	0.000766757	0	0.448602446	1137689	0.006394909	0.000243803	24	Gut	1	0
0123W_Dermabacter_63_3	0126A	0	1	0.000346929	0	0.274624923	1138167	0.003562388	0.000117981	26	Gut	1	0
0123W_Dermabacter_63_3	0119A	0	1	0.000265247	0	0.254550675	1138260	0.002255477	8.16E-05	19	Gut	1	0
0123W_Dermabacter_63_3	0120A	0	1	0.000141406	0	0.050152783	1138401	0.0003926	1.15E-05	20	Gut	1	0
0123W_Dermabacter_63_3	0121A	0	1	0.002048198	0	0.204461646	1136230	0.003857497	0.000170836	21	Gut	1	0
0123W_Dermabacter_63_3	0106Y	17	0.955729167	0.001755723	0	18.88880216	1136563	0.226010529	0.008650118	6	Mouth	1	0
0123W_Dermabacter_63_3	0123A	0		7.90E-05	0	0.052144446	1138472	0.000428611	1.51E-05	23	Gut	1	0
0123W_Dermabacter_63_3	0116A	0	1	0.000136137	0	0.046301099	1138407	0.000382061	1.02E-05	16	Gut	1	0
0123W_Dermabacter_63_3	0112A	0	1	0.000106274	0	0.038502641	1138441	0.000349564	1.07E-05	12	Gut	1	0
0123W_Dermabacter_63_3	0127A	0		0.000112423	0	0.030046917	1138434	0.000317945	1.59E-05	27	Gut	1	0
0123W_Dermabacter_63_3	0118A	0	1	7.64E-05	0	0.035202452	1138475	0.000346051	1.03E-05	18	Gut	1	0
0123W_Dermabacter_63_3	0110A	0	1	0.000238898	0	0.046459364	1138290	0.000626229	2.31E-05	10	Gut	1	0
0123W_Dermabacter_63_3	0117A	0	1	0.000420706	0	0.201931885	1138083	0.001983203	9.46E-05	17	Gut	1	0
0123W_Dermabacter_63_3	0111A	0	1	0.000271395	0	0.340228865	1138253	0.002983588	0.000123864	11	Gut	1	0
0123W_Dermabacter_63_3	0114A	0	1	0.000228358	0	0.055796093	1138302	0.000621837	1.98E-05	14	Gut	1	0
0123W_Dermabacter_63_3	0106W	222	0.985777436	0.184091863	0	4.046887393	928962	0.533580077	0.121794752	6	Skin	1	0
0123W_Dermabacter_63_3	0115A	0	1	0.000184443	0	0.251117956	1138352	0.002115827	8.60E-05	15	Gut	1	0
0123W_Dermabacter_63_3	0123Y	12	0.970149254	0.002280069	0	18.10128629	1135966	0.218548485	0.014845417	23	Mouth	1	0
0123W_Dermabacter_63_3	0113A	0	1	0.000486579	0	0.149680468	1138008	0.001744306	5.55E-05	13	Gut	1	0
0123W_Dermabacter_63_3	0125A	0	1	0.00023802	0	0.15572287	1138291	0.002141298	7.14E-05	25	Gut	1	0
0123Y_Haemophilus_parainfluenzae_40_43	0124A	0		0.026513464	0	0.943068688	1833411	0.043277254	0.002729217	24	Gut	1	0
0123Y_Haemophilus_parainfluenzae_40_43	0119A	0		0.001880165	0	0.896232512	1879804	0.017679713	0.001058502	19	Gut	1	0
0123Y_Haemophilus_parainfluenzae_40_43	0120A	0		0.007313583	0	1.551232915	1869571	0.033563155	0.001627401	20	Gut	1	0
0123Y_Haemophilus_parainfluenzae_40_43	0106Y	0		0.001473973	0	0.244946581	1880569	0.00496935	0.000314605	6	Mouth	1	0
0123Y_Haemophilus_parainfluenzae_40_43	0116A	0		0.001368841	0	2.159867972	1880767	0.037945252	0.001676818	16	Gut	1	0
0123Y_Haemophilus_parainfluenzae_40_43	0112A	0		0.001330611	0	1.982828446	1880839	0.035086508	0.001781428	12	Gut	1	0
0123Y_Haemophilus_parainfluenzae_40_43	0127A	0		0.042094253	0	0.827652724	1804067	0.058283533	0.004814985	27	Gut	1	0
0123Y_Haemophilus_parainfluenzae_40_43	0118A	0		0.001385301	0	1.042956826	1880736	0.018996519	0.000935925	18	Gut	1	0
0123Y_Haemophilus_parainfluenzae_40_43	0110A	0		0.001387956	0	1.97356885	1880731	0.035460311	0.002167516	10	Gut	1	0
0123Y_Haemophilus_parainfluenzae_40_43	0117A	0		0.001497336	0	0.682091364	1880525	0.013383103	0.001056277	17	Gut	1	0
0123Y_Haemophilus_parainfluenzae_40_43	0111A	0		0.001925829	0	0.961885933	1879718	0.018748025	0.001287468	11	Gut	1	0
0123Y_Haemophilus_parainfluenzae_40_43	0114A	0		0.001609371	0	1.67023061	1880314	0.030223884	0.001594103	14	Gut	1	0
0123Y_Haemophilus_parainfluenzae_40_43	0106W	0		0.007657652	0	0.113182014	1868923	0.009160297	0.003458691	6	Skin	1	0
0123Y_Haemophilus_parainfluenzae_40_43	0115A	0		0.001261054	0	0.956909817	1880970	0.017973871	0.001208129	15	Gut	1	0
0123Y_Haemophilus_parainfluenzae_40_43	0113A	0		0.002140341	0	1.443292686	1879314	0.027027443	0.001423114	13	Gut	1	0
0123Y_Haemophilus_parainfluenzae_40_43	0125A	0		0.012006828	0	1.188750931	1860732	0.03268493	0.001801535	25	Gut	1	0
0125A1030_Klebsiella_pneu_56_47	0124A	576	0.968153923	0.113887235	0	0.670539505	4731470	0.170254777	0.030440716	24	Gut	1	0
0125A1030_Klebsiella_pneu_56_47	0119A	865	0.966367277	0.040777552	0	0.72207328	5121845	0.100904191	0.01712785	19	Gut	1	0
0125A1030_Klebsiella_pneu_56_47	0120A	1178	0.954145582	0.041223467	0	0.726123559	5119464	0.100213125	0.013776331	20	Gut	1	0
0125A1030_Klebsiella_pneu_56_47	0121A	627	0.968041185	0.038264058	0	0.618436607	5135266	0.086701763	0.018007434	21	Gut	1	0
0125A1030_Klebsiella_pneu_56_47	0106Y	34	0.96857671	0.014945558	0	0.207780843	5259777	0.021367598	0.003835301	6	Mouth	1	0
0125A1030_Klebsiella_pneu_56_47	0123A	119	0.957408733	0.093002633	0	0.408486647	4842985	0.113413415	0.018690718	23	Gut	1	0
0125A1030_Klebsiella_pneu_56_47	0116A	1774	0.952409057	0.043813558	0	0.93069634	5105634	0.124519719	0.015600694	16	Gut	1	0
0125A1030_Klebsiella_pneu_56_47	0112A	1441	0.951052989	0.041463561	0	0.81122446	5118182	0.107447028	0.015466778	12	Gut	1	0
0125A1030_Klebsiella_pneu_56_47	0118A	507	0.950024643	0.029165964	0	0.456136837	5183846	0.056922642	0.007951135	18	Gut	1	0
0125A1030_Klebsiella_pneu_56_47	0110A	1963	0.952813634	0.046469385	0	0.978025628	5091453	0.134815285	0.023363409	10	Gut	1	0
0125A1030_Klebsiella_pneu_56_47	0117A	419	0.969059223	0.034479116	0	0.574754064	5155476	0.072864532	0.016304765	17	Gut	1	0
0125A1030_Klebsiella_pneu_56_47	0111A	1069	0.964587405	0.042852434	0	0.757921294	5110766	0.109684282	0.021355151	11	Gut	1	0
0125A1030_Klebsiella_pneu_56_47	0114A	1115	0.95317487	0.037152922	0	0.677721417	5141199	0.091462999	0.013676932	14	Gut	1	0
0125A1030_Klebsiella_pneu_56_47	0106W	40	0.953970081	0.011194139	0	0.220259971	5279808	0.018280651	0.019569109	6	Skin	1	0
0125A1030_Klebsiella_pneu_56_47	0115A	848	0.964333782	0.040553377	0	0.718823661	5123042	0.098642403	0.018798041	15	Gut	1	0
0125A1030_Klebsiella_pneu_56_47	0123Y	0	1	0.009774364	0	0.130533085	5287389	0.011748864	0.003742751	23	Mouth	1	0
0125A1030_Klebsiella_pneu_56_47	0113A	1869	0.959688551	0.048718439	0	1.01167674	5079444	0.145562198	0.021730033	13	Gut	1	0
0125A1030_Klebsiella_pneu_56_47	0123W	21	0.980662983	0.013852588	0	1.067504846	5265613	0.028146783	0.007035034	23	Skin	1	0
0126A1031_scaffold_98	0124A	0		0.128463815	0	0.389320313	45353	0.142357508	0.000248056	24	Gut	1	0
0126A1031_scaffold_98	0126A	0	1	1	203	32.09851552	0	206.4079519	0.312436027	26	Gut	1	0.307277471
0126A1031_scaffold_98	0119A	0		0	0	0	52038	0	0	19	Gut	1	0
0126A1031_scaffold_98	0120A	0		0	0	0	52038	0	0	20	Gut	1	0
0126A1031_scaffold_98	0121A	0		0.000384335	0	0.019600684	52018	0.000384335	7.78E-07	21	Gut	1	0
0126A1031_scaffold_98	0106Y	0		0	0	0	52038	0	0	6	Mouth	1	0
0126A1031_scaffold_98	0123A	0		0.121161459	0	0.358710885	45733	0.129232484	0.000207561	23	Gut	1	0
0126A1031_scaffold_98	0116A	0		0	0	0	52038	0	0	16	Gut	1	0
0126A1031_scaffold_98	0112A	0		0	0	0	52038	0	0	12	Gut	1	0
0126A1031_scaffold_98	0127A	0	1	1	93	11.83758861	0	93.43758407	0.213285542	27	Gut	1	0.212286689
0126A1031_scaffold_98	0118A	0		0	0	0	52038	0	0	18	Gut	1	0
0126A1031_scaffold_98	0110A	0		0.004631231	0	0.067895381	51797	0.004631231	7.82E-06	10	Gut	1	0
0126A1031_scaffold_98	0117A	0		0.011530036	0	0.106757173	51438	0.011530036	2.51E-05	17	Gut	1	0
0126A1031_scaffold_98	0111A	0		0.005765018	0	0.075708536	51738	0.005765018	1.09E-05	11	Gut	1	0
0126A1031_scaffold_98	0114A	0		0.000422768	0	0.020556976	52016	0.000422768	6.16E-07	14	Gut	1	0
0126A1031_scaffold_98	0106W	0		0	0	0	52038	0	0	6	Skin	1	0
0126A1031_scaffold_98	0115A	0		0	0	0	52038	0	0	15	Gut	1	0
0126A1031_scaffold_98	0123Y	0		0	0	0	52038	0	0	23	Mouth	1	0
0126A1031_scaffold_98	0113A	0		0.003266843	0	0.057062871	51868	0.003266843	4.75E-06	13	Gut	1	0
0126A1031_scaffold_98	0125A	0	1	1	268	33.56927481	0	269.2616357	0.410072226	25	Gut	1	0.408150817
0126A1031_scaffold_98	0123W	0		0.006149352	0	0.078176325	51718	0.006149352	1.50E-05	23	Skin	1	0
0123W_Corynebacterium_58_17	0124A	0		0.000145287	0	0.014189307	1176806	0.000163979	6.46E-06	24	Gut	1	0
0123W_Corynebacterium_58_17	0126A	0		0.000158882	0	0.012603823	1176790	0.000158882	5.44E-06	26	Gut	1	0
0123W_Corynebacterium_58_17	0119A	0		0	0	0	1176977	0	0	19	Gut	1	0
0123W_Corynebacterium_58_17	0120A	0		0	0	0	1176977	0	0	20	Gut	1	0
0123W_Corynebacterium_58_17	0121A	0		3.57E-05	0	0.005973556	1176935	3.57E-05	1.63E-06	21	Gut	1	0
0123W_Corynebacterium_58_17	0106Y	0		0.00218271	0	0.050593567	1174408	0.002310156	9.14E-05	6	Mouth	1	0
0123W_Corynebacterium_58_17	0123A	0		6.63E-05	0	0.015723471	1176899	0.000126596	4.60E-06	23	Gut	1	0
0123W_Corynebacterium_58_17	0116A	0		0.00025489	0	0.015963249	1176677	0.00025489	7.04E-06	16	Gut	1	0
0123W_Corynebacterium_58_17	0112A	0		0.000127445	0	0.022576882	1176827	0.00025489	8.09E-06	12	Gut	1	0
0123W_Corynebacterium_58_17	0127A	0		0	0	0	1176977	0	0	27	Gut	1	0
0123W_Corynebacterium_58_17	0118A	0		0	0	0	1176977	0	0	18	Gut	1	0
0123W_Corynebacterium_58_17	0110A	0		0.000274432	0	0.016563712	1176654	0.000274432	1.05E-05	10	Gut	1	0
0123W_Corynebacterium_58_17	0117A	0		1.78E-05	0	0.004223979	1176956	1.78E-05	8.80E-07	17	Gut	1	0
0123W_Corynebacterium_58_17	0111A	0		3.74E-05	0	0.006114124	1176933	3.74E-05	1.60E-06	11	Gut	1	0
0123W_Corynebacterium_58_17	0114A	0		0	0	0	1176977	0	0	14	Gut	1	0
0123W_Corynebacterium_58_17	0106W	123	0.997055373	0.197296124	0	1.64194693	944764	0.576516788	0.136035488	6	Skin	1	0
0123W_Corynebacterium_58_17	0115A	0		3.40E-05	0	0.005829598	1176937	3.40E-05	1.43E-06	15	Gut	1	0
0123W_Corynebacterium_58_17	0123Y	0		0.035276815	0	0.212082547	1135457	0.038962529	0.002735918	23	Mouth	1	0
0123W_Corynebacterium_58_17	0113A	0		3.48E-05	0	0.005902016	1176936	3.48E-05	1.15E-06	13	Gut	1	0
0123W_Corynebacterium_58_17	0125A	0		0	0	0	1176977	0	0	25	Gut	1	0
0123W_Corynebacterium_58_17	0123W	10	0.999991394	0.99969753	26	8.495113413	356	26.66652704	1.469145288	23	Skin	1	1.432424156
0106W_scaffold_99	0124A	0		0	0	0	7011	0	0	24	Gut	1	0
0106W_scaffold_99	0126A	0		0	0	0	7011	0	0	26	Gut	1	0
0106W_scaffold_99	0119A	0		0	0	0	7011	0	0	19	Gut	1	0
0106W_scaffold_99	0120A	0		0	0	0	7011	0	0	20	Gut	1	0
0106W_scaffold_99	0121A	0		0	0	0	7011	0	0	21	Gut	1	0
0106W_scaffold_99	0106Y	0		0.588218514	1	0.737737228	2887	0.761374982	0.000179438	6	Mouth	1	0.000235677
0106W_scaffold_99	0123A	0		0	0	0	7011	0	0	23	Gut	1	0
0106W_scaffold_99	0116A	0		0	0	0	7011	0	0	16	Gut	1	0
0106W_scaffold_99	0112A	0		0	0	0	7011	0	0	12	Gut	1	0
0106W_scaffold_99	0127A	0		0	0	0	7011	0	0	27	Gut	1	0
0106W_scaffold_99	0118A	0		0	0	0	7011	0	0	18	Gut	1	0
0106W_scaffold_99	0110A	0		0	0	0	7011	0	0	10	Gut	1	0
0106W_scaffold_99	0117A	0		0	0	0	7011	0	0	17	Gut	1	0
0106W_scaffold_99	0111A	0		0	0	0	7011	0	0	11	Gut	1	0
0106W_scaffold_99	0114A	0		0	0	0	7011	0	0	14	Gut	1	0
0106W_scaffold_99	0106W	0	1	1	184	30.93714444	0	181.9157039	0.255695123	6	Skin	1	0.258624745
0106W_scaffold_99	0115A	0		0	0	0	7011	0	0	15	Gut	1	0
0106W_scaffold_99	0123Y	0		0.316787905	0	0.47205832	4790	0.319497932	0.00013364	23	Mouth	1	0
0106W_scaffold_99	0113A	0		0	0	0	7011	0	0	13	Gut	1	0
0106W_scaffold_99	0125A	0		0	0	0	7011	0	0	25	Gut	1	0
0106W_scaffold_99	0123W	1	0.999824807	0.999286835	7	6.275645648	5	9.23776922	0.003031638	23	Skin	1	0.00229725
0123W_Streptococcus_mitis_40_11	0124A	0		0.001425104	0	0.055445714	1989297	0.001968741	0.000131328	24	Gut	1	0
0123W_Streptococcus_mitis_40_11	0126A	0		0.001240879	0	0.054076426	1989664	0.00180309	0.000104484	26	Gut	1	0
0123W_Streptococcus_mitis_40_11	0119A	0		0.00034084	0	0.036556966	1991457	0.000586807	3.72E-05	19	Gut	1	0
0123W_Streptococcus_mitis_40_11	0120A	0		0.000287129	0	0.030272099	1991564	0.000451776	2.32E-05	20	Gut	1	0
0123W_Streptococcus_mitis_40_11	0121A	0		0.000572752	0	0.03258274	1990995	0.000735894	5.70E-05	21	Gut	1	0
0123W_Streptococcus_mitis_40_11	0106Y	0		0.00073489	0	0.03064392	1990672	0.000803158	5.38E-05	6	Mouth	1	0
0123W_Streptococcus_mitis_40_11	0123A	0		0.000857371	0	0.043978748	1990428	0.001216784	7.48E-05	23	Gut	1	0
0123W_Streptococcus_mitis_40_11	0116A	0		0.000257011	0	0.023463854	1991624	0.00033582	1.57E-05	16	Gut	1	0
0123W_Streptococcus_mitis_40_11	0112A	0		0.000822735	0	0.029346046	1990497	0.000835786	4.49E-05	12	Gut	1	0
0123W_Streptococcus_mitis_40_11	0127A	0		0.00084683	0	0.038739784	1990449	0.001065188	9.31E-05	27	Gut	1	0
0123W_Streptococcus_mitis_40_11	0118A	0		0.000506492	0	0.040802732	1991127	0.000828257	4.32E-05	18	Gut	1	0
0123W_Streptococcus_mitis_40_11	0110A	0		0.000714811	0	0.029356553	1990712	0.000764004	4.94E-05	10	Gut	1	0
0123W_Streptococcus_mitis_40_11	0117A	0		0.000132521	0	0.011511017	1991872	0.000132521	1.11E-05	17	Gut	1	0
0123W_Streptococcus_mitis_40_11	0111A	0		0.000311726	0	0.024231104	1991515	0.000403587	2.93E-05	11	Gut	1	0
0123W_Streptococcus_mitis_40_11	0114A	0		0.000281607	0	0.018445799	1991575	0.000301184	1.68E-05	14	Gut	1	0
0123W_Streptococcus_mitis_40_11	0106W	134	0.939829367	0.01946855	0	0.388454441	1953352	0.041013264	0.016380064	6	Skin	1	0
0123W_Streptococcus_mitis_40_11	0115A	0		0.000235928	0	0.034137567	1991666	0.0004578	3.25E-05	15	Gut	1	0
0123W_Streptococcus_mitis_40_11	0113A	0		0.000173181	0	0.013158684	1991791	0.000173181	9.65E-06	13	Gut	1	0
0123W_Streptococcus_mitis_40_11	0125A	0		0.000362425	0	0.024022651	1991414	0.000426678	2.49E-05	25	Gut	1	0
qb307082014_F_scaffold_547	0124A	0	1	1	101	21.80127306	0	101.9443652	0.016750499	24	Gut	1	0.01659533
qb307082014_F_scaffold_547	0126A	0	1	1	394	58.06177631	0	382.4621969	0.054590699	26	Gut	1	0.056237547
qb307082014_F_scaffold_547	0119A	0	1	1	273	40.55690633	0	269.2384349	0.041999069	19	Gut	1	0.042585844
qb307082014_F_scaffold_547	0120A	0	1	1	849	136.1907693	0	848.8787447	0.107241676	20	Gut	1	0.107256994
qb307082014_F_scaffold_547	0121A	0	1	1	94	16.29798112	0	91.23721215	0.017414254	21	Gut	1	0.017941581
qb307082014_F_scaffold_547	0106Y	0		0	0	0	4907	0	0	6	Mouth	1	0
qb307082014_F_scaffold_547	0123A	0	1	1	558	87.06806854	0	556.2531078	0.084244773	23	Gut	1	0.08450934
qb307082014_F_scaffold_547	0116A	0	1	1	219	41.14504854	0	219.1542694	0.025232755	16	Gut	1	0.025214993
qb307082014_F_scaffold_547	0112A	0	1	0.553291217	1	1.043575849	2192	0.892194824	0.000118025	12	Gut	1	0.000132286
qb307082014_F_scaffold_547	0127A	0	1	1	277	43.54339027	0	272.0776442	0.05856365	27	Gut	1	0.059623168
qb307082014_F_scaffold_547	0118A	0	1	1	1468	238.1119754	0	1480.34033	0.190026701	18	Gut	1	0.188442611
qb307082014_F_scaffold_547	0110A	0	1	1	150	33.16343141	0	151.3026289	0.024096419	10	Gut	1	0.023888963
qb307082014_F_scaffold_547	0117A	0	1	1	294	44.77251663	0	288.5172203	0.059330643	17	Gut	1	0.060458121
qb307082014_F_scaffold_547	0111A	0	1	0.629712655	1	1.216743825	1817	1.052170369	0.000188258	11	Gut	1	0.000178923
qb307082014_F_scaffold_547	0114A	0	1	1	425	74.55284336	0	428.5080497	0.058885884	14	Gut	1	0.058403805
qb307082014_F_scaffold_547	0106W	0		0	0	0	4907	0	0	6	Skin	1	0
qb307082014_F_scaffold_547	0115A	0	1	1	225	41.15069921	0	223.2818423	0.039103111	15	Gut	1	0.03940401
qb307082014_F_scaffold_547	0123Y	0		0	0	0	4907	0	0	23	Mouth	1	0
qb307082014_F_scaffold_547	0113A	0	1	0.869777868	2	1.187003114	639	1.858569391	0.000254976	13	Gut	1	0.000274379
qb307082014_F_scaffold_547	0125A	0	1	1	470	70.87191451	0	465.1685347	0.066802339	25	Gut	1	0.06749618
qb307082014_F_scaffold_547	0123W	0		0.057876503	0	0.275014812	4623	0.065212961	1.50E-05	23	Skin	1	0
0113A1018_Enterococcus_faecalis_36_17	0106Y	0		0.000982166	0	0.034979337	3138949	0.001063005	0.000112275	6	Mouth	1	0
0125A1030_scaffold_640	0124A	0	1	1	155	31.13428985	0	156.2900871	0.022226043	24	Gut	1	0.02204258
0125A1030_scaffold_640	0126A	0	1	1	519	67.92039877	0	513.3699082	0.063420076	26	Gut	1	0.064115599
0125A1030_scaffold_640	0119A	0	1	1	336	50.76591146	0	329.2922063	0.044458035	19	Gut	1	0.04536366
0125A1030_scaffold_640	0120A	0	1	1	1256	184.5999046	0	1220.513304	0.133452481	20	Gut	1	0.137332642
0125A1030_scaffold_640	0121A	0	1	1	119	19.009053	0	117.3435366	0.019384662	21	Gut	1	0.019658303
0125A1030_scaffold_640	0106Y	0		0	0	0	4247	0	0	6	Mouth	1	0
0125A1030_scaffold_640	0123A	0	1	1	811	113.422321	0	795.825053	0.104316816	23	Gut	1	0.106305949
0125A1030_scaffold_640	0116A	0	1	1	314	48.51590395	0	303.9472569	0.030288598	16	Gut	1	0.031290362
0125A1030_scaffold_640	0112A	0		0.621379798	1	0.815475152	1608	0.849069932	9.72E-05	12	Gut	1	0.000114493
0125A1030_scaffold_640	0127A	0	1	1	380	51.85180376	0	370.172357	0.068961304	27	Gut	1	0.070792146
0125A1030_scaffold_640	0118A	0	1	1	1876	283.5933699	0	1833.347775	0.203687377	18	Gut	1	0.208426096
0125A1030_scaffold_640	0110A	0	1	1	201	40.75207431	0	199.8344714	0.027544992	10	Gut	1	0.027705647
0125A1030_scaffold_640	0117A	0	1	1	406	60.97168629	0	394.0875912	0.070140084	17	Gut	1	0.072260266
0125A1030_scaffold_640	0111A	0	1	0.751589357	1	1.306508684	1055	1.581587003	0.000244921	11	Gut	1	0.000154858
0125A1030_scaffold_640	0114A	0	1	1	625	92.03287016	0	614.952437	0.07314084	14	Gut	1	0.074335871
0125A1030_scaffold_640	0106W	0		0	0	0	4247	0	0	6	Skin	1	0
0125A1030_scaffold_640	0115A	0	1	1	225	35.88450524	0	220.0659289	0.033356227	15	Gut	1	0.034104103
0125A1030_scaffold_640	0123Y	0		0	0	0	4247	0	0	23	Mouth	1	0
0125A1030_scaffold_640	0113A	0	1	0.807393454	1	1.414073051	818	1.683776784	0.000199927	13	Gut	1	0.000118737
0125A1030_scaffold_640	0125A	0	1	1	731	97.39247379	0	721.7504121	0.089708704	25	Gut	1	0.090858365
0125A1030_scaffold_640	0123W	0		0.075347304	0	0.263950919	3927	0.075347304	1.50E-05	23	Skin	1	0
0119A1024_Clostridium_difficile_29_11	0106Y	0		4.58E-05	0	0.012688803	4167179	8.42E-05	1.18E-05	6	Mouth	1	0
0119A1024_Clostridium_difficile_29_11	0112A	0		0.01516688	0	0.242533447	4104164	0.017470731	0.001962779	12	Gut	1	0
0119A1024_Clostridium_difficile_29_11	0110A	0		0.00977235	0	0.152275628	4126645	0.010981746	0.001485332	10	Gut	1	0
0119A1024_Clostridium_difficile_29_11	0111A	0		0.012375191	0	0.130447354	4115798	0.01315242	0.001998568	11	Gut	1	0
0119A1024_Clostridium_difficile_29_11	0106W	5	0.99605367	0.000737875	0	1.17095467	4164295	0.020578686	0.017193013	6	Skin	1	0
0119A1024_Clostridium_difficile_29_11	0123Y	0		0.00041681	0	0.233147385	4165633	0.002993255	0.000744207	23	Mouth	1	0
0119A1024_Clostridium_difficile_29_11	0123W	5	0.996189024	0.001544379	0	3.473474818	4160934	0.060972748	0.011894006	23	Skin	1	0
qb307082014_L_scaffold_166	0124A	0	1	0.995634687	158	57.82631748	89	164.9293212	0.112595481	24	Gut	1	0.107864908
qb307082014_L_scaffold_166	0126A	0	1	0.996860899	365	129.9338377	64	383.0510104	0.227167042	26	Gut	1	0.216461954
qb307082014_L_scaffold_166	0119A	0	1	0.996468511	217	83.18994643	72	230.3599666	0.149302879	19	Gut	1	0.140643903
qb307082014_L_scaffold_166	0120A	0	1	0.99872474	715	241.2458003	26	753.5112321	0.395517978	20	Gut	1	0.375303436
qb307082014_L_scaffold_166	0121A	0	1	0.995291348	69	31.30217723	96	74.48106729	0.059065968	21	Gut	1	0.054719299
qb307082014_L_scaffold_166	0106Y	0		0	0	0	20388	0	0	6	Mouth	1	0
qb307082014_L_scaffold_166	0123A	0	1	0.997841868	545	175.3517148	44	577.1976653	0.363206528	23	Gut	1	0.342945874
qb307082014_L_scaffold_166	0116A	0	1	0.995879929	277	89.07614875	84	288.254022	0.137895051	16	Gut	1	0.132511348
qb307082014_L_scaffold_166	0112A	0	1	0.558661958	1	1.066550963	8998	0.93025309	0.000511298	12	Gut	1	0.000549633
qb307082014_L_scaffold_166	0127A	0	1	0.996909947	331	100.6247691	63	347.9114675	0.311144829	27	Gut	1	0.296020534
qb307082014_L_scaffold_166	0118A	0	1	0.998920934	1182	422.5272526	22	1250.483863	0.66694453	18	Gut	1	0.630418719
qb307082014_L_scaffold_166	0110A	1	0.999950288	0.996517559	188	64.29865308	71	199.4918089	0.132004784	10	Gut	1	0.124400593
qb307082014_L_scaffold_166	0117A	1	0.999950288	0.997155189	309	102.6765649	58	321.9115166	0.275044142	17	Gut	1	0.264012424
qb307082014_L_scaffold_166	0111A	0	1	0.688493231	1	1.223475255	6351	1.26020208	0.000936841	11	Gut	1	0.000743405
qb307082014_L_scaffold_166	0114A	0	1	0.997008044	256	116.8502774	61	280.293506	0.160038259	14	Gut	1	0.146167476
qb307082014_L_scaffold_166	0106W	0		0	0	0	20388	0	0	6	Skin	1	0
qb307082014_L_scaffold_166	0115A	0	1	0.995879929	342	90.25345184	84	350.1030999	0.254748964	15	Gut	1	0.248852826
qb307082014_L_scaffold_166	0123Y	0		0	0	0	20388	0	0	23	Mouth	1	0
qb307082014_L_scaffold_166	0113A	0	1	0.745781832	1	1.296949236	5183	1.474936237	0.000840722	13	Gut	1	0.000570006
qb307082014_L_scaffold_166	0125A	0	1	0.998283304	365	117.6369177	35	383.7311163	0.228963851	25	Gut	1	0.217787409
qb307082014_L_scaffold_166	0123W	0		0	0	0	20388	0	0	23	Skin	1	0
0106W_scaffold_57	0124A	0		0	0	0	26808	0	0	24	Gut	1	0
0106W_scaffold_57	0126A	0		0	0	0	26808	0	0	26	Gut	1	0
0106W_scaffold_57	0119A	0		0	0	0	26808	0	0	19	Gut	1	0
0106W_scaffold_57	0120A	0		0	0	0	26808	0	0	20	Gut	1	0
0106W_scaffold_57	0121A	0		0	0	0	26808	0	0	21	Gut	1	0
0106W_scaffold_57	0106Y	0		0.13555655	0	0.392619808	23174	0.149171889	0.000134427	6	Mouth	1	0
0106W_scaffold_57	0123A	0		0	0	0	26808	0	0	23	Gut	1	0
0106W_scaffold_57	0116A	0		0	0	0	26808	0	0	16	Gut	1	0
0106W_scaffold_57	0112A	0		0	0	0	26808	0	0	12	Gut	1	0
0106W_scaffold_57	0127A	0		0	0	0	26808	0	0	27	Gut	1	0
0106W_scaffold_57	0118A	0		0	0	0	26808	0	0	18	Gut	1	0
0106W_scaffold_57	0110A	0		0	0	0	26808	0	0	10	Gut	1	0
0106W_scaffold_57	0117A	0		0	0	0	26808	0	0	17	Gut	1	0
0106W_scaffold_57	0111A	0		0	0	0	26808	0	0	11	Gut	1	0
0106W_scaffold_57	0114A	0		0	0	0	26808	0	0	14	Gut	1	0
0106W_scaffold_57	0106W	1	0.999962176	0.991756192	48	15.05385746	221	48.23832438	0.259256059	6	Skin	1	0.257975188
0106W_scaffold_57	0115A	0		0	0	0	26808	0	0	15	Gut	1	0
0106W_scaffold_57	0123Y	0		0.053715309	0	0.225455039	25368	0.053715309	8.59E-05	23	Mouth	1	0
0106W_scaffold_57	0113A	0		0	0	0	26808	0	0	13	Gut	1	0
0106W_scaffold_57	0125A	0		0	0	0	26808	0	0	25	Gut	1	0
0106W_scaffold_57	0123W	13	0.992825607	0.847470904	2	11.85181649	4089	3.133542226	0.003932152	23	Skin	1	0.002509717
0123W_Staphylococcus_epidermidis_32_35	0124A	0		0.002984284	0	0.873432923	2395416	0.013409301	0.001078782	24	Gut	1	0
0123W_Staphylococcus_epidermidis_32_35	0126A	0		0.000752939	0	0.845663764	2400777	0.010724694	0.000749511	26	Gut	1	0
0123W_Staphylococcus_epidermidis_32_35	0119A	0		0.001015989	0	0.749208601	2400145	0.009859793	0.000753066	19	Gut	1	0
0123W_Staphylococcus_epidermidis_32_35	0120A	0		0.000461586	0	0.414517539	2401477	0.005127392	0.000317159	20	Gut	1	0
0123W_Staphylococcus_epidermidis_32_35	0121A	0		0.00647136	0	0.212198327	2387038	0.008728512	0.00081571	21	Gut	1	0
0123W_Staphylococcus_epidermidis_32_35	0106Y	0	1	0.132811479	0	0.420989571	2083495	0.153379317	0.012387464	6	Mouth	1	0
0123W_Staphylococcus_epidermidis_32_35	0123A	0		0.000824528	0	0.681436461	2400605	0.008047995	0.000596789	23	Gut	1	0
0123W_Staphylococcus_epidermidis_32_35	0116A	0		0.000793312	0	1.291565899	2400680	0.015911189	0.000896975	16	Gut	1	0
0123W_Staphylococcus_epidermidis_32_35	0112A	0		0.002995939	0	0.079076822	2395388	0.003550341	0.000229957	12	Gut	1	0
0123W_Staphylococcus_epidermidis_32_35	0127A	0		0.000994761	0	0.480834857	2400196	0.00648135	0.000683067	27	Gut	1	0
0123W_Staphylococcus_epidermidis_32_35	0118A	0		0.002358708	0	0.476451006	2396919	0.008047995	0.000505829	18	Gut	1	0
0123W_Staphylococcus_epidermidis_32_35	0110A	0		0.002234259	0	0.068533743	2397218	0.0027691	0.000215927	10	Gut	1	0
0123W_Staphylococcus_epidermidis_32_35	0117A	0		0.000844923	0	0.358961558	2400556	0.004939677	0.000497358	17	Gut	1	0
0123W_Staphylococcus_epidermidis_32_35	0111A	0		0.000636814	0	0.029151887	2401056	0.000707987	6.20E-05	11	Gut	1	0
0123W_Staphylococcus_epidermidis_32_35	0114A	0		0.000777496	0	0.188916012	2400718	0.002847765	0.00019161	14	Gut	1	0
0123W_Staphylococcus_epidermidis_32_35	0106W	7021	0.996988518	0.996575773	24	12.42386137	8227	25.1781393	12.12759988	6	Skin	1	11.56012339
0123W_Staphylococcus_epidermidis_32_35	0115A	0		0.000579376	0	0.206538623	2401194	0.002956398	0.000253503	15	Gut	1	0
0123W_Staphylococcus_epidermidis_32_35	0113A	0		0.001074259	0	0.09382152	2400005	0.001857582	0.000124776	13	Gut	1	0
0123W_Staphylococcus_epidermidis_32_35	0125A	0		0.001075924	0	0.197389206	2400001	0.003305189	0.000232402	25	Gut	1	0
0120A1025_Enterococcus_faecalis_phage	0124A	1	0.999967052	1	329	86.28341056	0	348.7342712	0.360256927	24	Gut	1	0.339870609
0120A1025_Enterococcus_faecalis_phage	0126A	0	1	0.999967586	129	33.41588681	1	128.1748728	0.115023407	26	Gut	1	0.115763871
0120A1025_Enterococcus_faecalis_phage	0119A	0	1	1	94	35.11434518	0	103.8796798	0.101879405	19	Gut	1	0.092189965
0120A1025_Enterococcus_faecalis_phage	0120A	1	0.999967042	1	70	16.59076864	0	71.29613303	0.056628766	20	Gut	1	0.055599279
0120A1025_Enterococcus_faecalis_phage	0121A	0	1	0.998768273	21	10.74829592	38	22.90671291	0.02748836	21	Gut	1	0.025200279
0120A1025_Enterococcus_faecalis_phage	0106Y	0		0	0	0	30851	0	0	6	Mouth	1	0
0120A1025_Enterococcus_faecalis_phage	0123A	0	1	1	98	26.09230862	0	99.33243655	0.094583371	23	Gut	1	0.093314638
0120A1025_Enterococcus_faecalis_phage	0116A	0	1	1	105	61.9036931	0	142.5515867	0.103190563	16	Gut	1	0.076007636
0120A1025_Enterococcus_faecalis_phage	0112A	3	0.99976391	0.943859194	4	2.949532452	1732	4.361479369	0.00362745	12	Gut	1	0.003326807
0120A1025_Enterococcus_faecalis_phage	0127A	2	0.999934065	1	57	24.15582631	0	64.10923471	0.086757905	27	Gut	1	0.077137102
0120A1025_Enterococcus_faecalis_phage	0118A	0	1	0.999935172	58	16.74502541	2	59.23046255	0.047802583	18	Gut	1	0.046809525
0120A1025_Enterococcus_faecalis_phage	0110A	2	0.999717354	0.872062494	3	2.208191777	3947	3.082720171	0.003086692	10	Gut	1	0.003003865
0120A1025_Enterococcus_faecalis_phage	0117A	0	1	0.999870345	38	17.18255161	4	42.22248874	0.054588899	17	Gut	1	0.049129699
0120A1025_Enterococcus_faecalis_phage	0111A	5	0.998121007	0.781044375	2	1.856478406	6755	1.985348935	0.002233352	11	Gut	1	0.002249834
0120A1025_Enterococcus_faecalis_phage	0114A	0	1	0.999935172	20	8.540969244	2	21.08495673	0.018217053	14	Gut	1	0.017279668
0120A1025_Enterococcus_faecalis_phage	0106W	0	1	0.231629445	0	1.291509728	23705	0.534180416	0.00330392	6	Skin	1	0
0120A1025_Enterococcus_faecalis_phage	0115A	1	0.999966996	0.999773103	28	15.2694309	7	32.49771482	0.035781943	15	Gut	1	0.030829688
0120A1025_Enterococcus_faecalis_phage	0123Y	0	1	0.632070273	1	1.151973149	11351	1.06625393	0.001962537	23	Mouth	1	0.00184059
0120A1025_Enterococcus_faecalis_phage	0113A	0	1	0.999643448	18	7.744331602	11	18.4253995	0.01589245	13	Gut	1	0.01552553
0120A1025_Enterococcus_faecalis_phage	0125A	0	1	1	46	13.41959229	0	47.3578166	0.042758868	25	Gut	1	0.04153291
0120A1025_Enterococcus_faecalis_phage	0123W	4	0.999725858	0.967099932	5	2.653489758	1015	4.815176169	0.006953633	23	Skin	1	0.007220538
0528Y_Streptococcus_39_12	0524A	0	1	0.005459382	0	19.63121163	1880004	0.927590191	0.043409322	24	Gut	5	0
0528Y_Streptococcus_39_12	0514A	1	0.999507632	0.005018187	0	13.60117969	1880838	0.292022426	0.014036745	14	Gut	5	0
0528Y_Streptococcus_39_12	0528A	0	1	0.004375969	0	7.124154953	1882052	0.290284628	0.025703358	28	Gut	5	0
0528Y_Streptococcus_39_12	0523A	2	0.999043062	0.004337352	0	68.99589546	1882125	1.768286283	0.05884312	23	Gut	5	0
0528Y_Streptococcus_39_12	0517A	2	0.999039846	0.004560594	0	20.09767734	1881703	0.820072644	0.038280901	17	Gut	5	0
0528Y_Streptococcus_39_12	0521A	0	1	0.004596567	0	12.37467909	1881635	0.438252913	0.026370605	21	Gut	5	0
0528Y_Streptococcus_39_12	0515A	4	0.998065764	0.004377027	0	9.71665938	1882050	0.216205264	0.013167719	15	Gut	5	0
0528Y_Streptococcus_39_12	0522W	2	0.999014778	0.007489721	0	2.101994179	1876166	0.097449961	0.073951811	22	Skin	5	0
0528Y_Streptococcus_39_12	0522A	2	0.999037536	0.004424109	0	14.42503558	1881961	0.59327237	0.027368587	22	Gut	5	0
0528Y_Streptococcus_39_12	0507A	0		0.002936005	0	3.104678765	1884774	0.060558402	0.005543536	7	Gut	5	0
0528Y_Streptococcus_39_12	0508A	0		0.003195748	0	9.988446028	1884283	0.152260142	0.010110708	8	Gut	5	0
0528Y_Streptococcus_39_12	0519A	0	1	0.00521445	0	23.72286178	1880467	0.95822039	0.056015406	19	Gut	5	0
0528Y_Streptococcus_39_12	0526A	2	0.999072356	0.005940252	0	50.92473494	1879095	2.427584372	0.070932855	26	Gut	5	0
0528Y_Streptococcus_39_12	0511A	3	0.998543689	0.003631653	0	9.891086144	1883459	0.275728394	0.016574898	11	Gut	5	0
0528Y_Streptococcus_39_12	0505A	102	0.972654155	0.008392212	0	360.9938642	1874460	16.70942971	1.105938153	5	Gut	5	0
0528Y_Streptococcus_39_12	0525A	0	1	0.005808528	0	23.21000795	1879344	1.054927621	0.04880257	25	Gut	5	0
0528Y_Streptococcus_39_12	0518A	0	1	0.005094894	0	17.82147573	1880693	0.692467006	0.034359155	18	Gut	5	0
0528Y_Streptococcus_39_12	0506A	196	0.95581605	0.007953134	0	265.2228612	1875290	12.22409439	1.080572547	6	Gut	5	0
0528Y_Streptococcus_39_12	0514Y	3	0.998060763	0.004433102	0	2.530538292	1881944	0.070328684	0.007391949	14	Mouth	5	0
0528Y_Streptococcus_39_12	0516A	0	1	0.004790713	0	11.67609111	1881268	0.431754556	0.03228427	16	Gut	5	0
0528Y_Streptococcus_39_12	0527A	0	1	0.005186412	0	13.89592924	1880520	0.546742252	0.036449141	27	Gut	5	0
0528Y_Streptococcus_39_12	0520A	0	1	0.004517215	0	14.92110966	1881785	0.57387834	0.030657594	20	Gut	5	0
0528Y_Streptococcus_39_12	0512W	1	0.970588235	0.008650898	0	1.001566543	1873971	0.034213712	0.013014238	12	Skin	5	0
0506A0128_Enterococcus_faecalis_phage	0524A	0	1	1	239	250.5555485	0	314.7549364	0.093133032	24	Gut	5	0.070717857
0506A0128_Enterococcus_faecalis_phage	0514A	0	1	0.99832664	18	26.18447705	20	25.62483266	0.007787814	14	Gut	5	0.0054705
0506A0128_Enterococcus_faecalis_phage	0528A	0	1	0.997740964	48	63.67474046	27	67.33174364	0.037695545	28	Gut	5	0.026872706
0506A0128_Enterococcus_faecalis_phage	0523A	0	1	0.99916332	712	996.1742609	10	1043.547105	0.219563178	23	Gut	5	0.149805391
0506A0128_Enterococcus_faecalis_phage	0517A	0	1	0.99958166	176	250.419851	5	254.9508032	0.075247235	17	Gut	5	0.051945368
0506A0128_Enterococcus_faecalis_phage	0521A	0	1	0.99958166	81	95.88265981	5	109.0837517	0.041501107	21	Gut	5	0.030816594
0506A0128_Enterococcus_faecalis_phage	0515A	0	1	0.988872155	14	21.06119322	133	19.979083	0.007693504	15	Gut	5	0.005391091
0506A0128_Enterococcus_faecalis_phage	0522W	0	1	0.993473896	6	9.244342674	78	8.922105087	0.042809368	22	Skin	5	0.028788745
0506A0128_Enterococcus_faecalis_phage	0528Y	0	1	0.478999331	0	1.173787855	6227	0.789658635	0.003124973	28	Mouth	5	0
0506A0128_Enterococcus_faecalis_phage	0522A	0	1	0.999748996	158	218.4653878	3	227.8880522	0.066469765	22	Gut	5	0.046085009
0506A0128_Enterococcus_faecalis_phage	0507A	0		0.062751004	0	0.242514568	11202	0.062751004	3.63E-05	7	Gut	5	0
0506A0128_Enterococcus_faecalis_phage	0508A	0		0.062751004	0	0.281859616	11202	0.069946452	2.94E-05	8	Gut	5	0
0506A0128_Enterococcus_faecalis_phage	0519A	0	1	1	356	356.8995518	0	470.9091365	0.174053811	19	Gut	5	0.13158198
0506A0128_Enterococcus_faecalis_phage	0526A	0	1	1	432	493.6132704	0	583.7728414	0.107850293	26	Gut	5	0.079810713
0506A0128_Enterococcus_faecalis_phage	0511A	0	1	0.99748996	39	63.35843294	30	57.88997657	0.022002756	11	Gut	5	0.014823075
0506A0128_Enterococcus_faecalis_phage	0505A	0	1	0.997991968	33	21.80823927	24	37.32170348	0.015618345	5	Gut	5	0.013809803
0506A0128_Enterococcus_faecalis_phage	0525A	0	1	0.999246988	319	334.7889853	9	420.332664	0.122946878	25	Gut	5	0.093307177
0506A0128_Enterococcus_faecalis_phage	0518A	0	1	0.999832664	179	216.278238	2	249.5932062	0.078303375	18	Gut	5	0.056156593
0506A0128_Enterococcus_faecalis_phage	0506A	0	1	0.976154618	12	13.19979713	285	15.62658969	0.008733851	6	Gut	5	0.006706915
0506A0128_Enterococcus_faecalis_phage	0514Y	4	0.998640381	0.955070281	3	4.311355649	537	4.086178046	0.002715489	14	Mouth	5	0.001993664
0506A0128_Enterococcus_faecalis_phage	0516A	0	1	0.999748996	66	94.85076874	3	98.23962517	0.046445653	16	Gut	5	0.031203428
0506A0128_Enterococcus_faecalis_phage	0527A	0	1	0.999414324	104	147.4956301	7	151.1127845	0.063695714	27	Gut	5	0.043837153
0506A0128_Enterococcus_faecalis_phage	0520A	0	1	0.999497992	171	193.3626102	6	234.3970047	0.079172549	20	Gut	5	0.057758869
0506A0128_Enterococcus_faecalis_phage	0512W	0		0.038654618	0	0.203862242	11490	0.040160643	9.66E-05	12	Skin	5	0
0522W_scaffold_284	0524A	4	0.983870968	0.494248985	0	1.554384221	4485	1.156405052	0.000253879	24	Gut	5	0
0522W_scaffold_284	0514A	1	0.999870197	1	9	5.70660377	0	10.59494813	0.002389123	14	Gut	5	0.002029468
0522W_scaffold_284	0528A	12	0.988095238	0.52165088	1	2.360532643	4242	1.759133965	0.000730725	28	Gut	5	0.000415389
0522W_scaffold_284	0523A	6	0.999195387	1	16	16.91777426	0	19.76375733	0.003085333	23	Gut	5	0.002497771
0522W_scaffold_284	0517A	1	0.999721681	0.980266125	4	2.72793066	175	4.531574199	0.000992358	17	Gut	5	0.00087595
0522W_scaffold_284	0521A	0	1	1	12	4.170578511	0	12.21098331	0.003446953	21	Gut	5	0.003387396
0522W_scaffold_284	0515A	3	0.999379909	0.98691926	5	4.679997972	116	6.735227785	0.001924359	15	Gut	5	0.001428577
0522W_scaffold_284	0522W	0	1	0.999887235	31	7.650759422	1	31.81292287	0.113255722	22	Skin	5	0.110361673
0522W_scaffold_284	0528Y	0		0.467410916	0	0.740362661	4723	0.613441588	0.001801214	28	Mouth	5	0
0522W_scaffold_284	0522A	34	0.993205436	0.944181326	6	7.584178252	495	8.732295895	0.001889801	22	Gut	5	0.001298491
0522W_scaffold_284	0507A	0		0	0	0	8868	0	0	7	Gut	5	0
0522W_scaffold_284	0508A	0		0.033829499	0	0.180790111	8568	0.033829499	1.05E-05	8	Gut	5	0
0522W_scaffold_284	0519A	69	0.987676371	0.841903473	16	19.107729	1402	21.0518719	0.005773275	19	Gut	5	0.004387847
0522W_scaffold_284	0526A	0		0.342580063	0	0.997687162	5830	0.649413622	8.90E-05	26	Gut	5	0
0522W_scaffold_284	0511A	0	1	0.942715381	3	1.918555689	508	3.246955345	0.000915662	11	Gut	5	0.000846019
0522W_scaffold_284	0505A	0		0	0	0	8868	0	0	5	Gut	5	0
0522W_scaffold_284	0525A	29	0.992918193	0.789129454	5	6.380590882	1870	6.651894452	0.001443626	25	Gut	5	0.001085124
0522W_scaffold_284	0518A	0	1	0.996955345	6	2.637428504	27	6.01217862	0.001399474	18	Gut	5	0.001396639
0522W_scaffold_284	0506A	6	0.995464853	0.154262517	0	3.010807946	7500	1.231168245	0.000510557	6	Gut	5	0
0522W_scaffold_284	0514Y	1	0.999885949	1	99	13.91166898	0	98.64693279	0.048640662	14	Mouth	5	0.048814752
0522W_scaffold_284	0516A	4	0.995614035	0.714027966	2	2.391248927	2536	2.256653135	0.000791605	16	Gut	5	0.000701574
0522W_scaffold_284	0527A	12	0.988383349	0.672981507	2	2.256127825	2900	2.206923771	0.00069021	27	Gut	5	0.000625495
0522W_scaffold_284	0520A	23	0.994751255	0.930875056	5	5.802298934	613	6.894451962	0.001727856	20	Gut	5	0.001253077
0522W_scaffold_284	0512W	0	1	1	26	7.161994468	0	26.2677041	0.046873796	12	Skin	5	0.046396087
0522A0213_Clostridium_perfringens_28_397	0514A	0	1	0.017192423	0	4.239953562	3358453	0.059058827	0.005131798	14	Gut	5	0
0522A0213_Clostridium_perfringens_28_397	0515A	0	1	0.005390373	0	2.318751563	3398783	0.025512678	0.002808891	15	Gut	5	0
0522A0213_Clostridium_perfringens_28_397	0522W	0	1	0.103110936	0	0.651438881	3064852	0.161398664	0.221412234	22	Skin	5	0
0522A0213_Clostridium_perfringens_28_397	0528Y	1	0.999966963	0.009411791	0	1.175956202	3385041	0.106728515	0.120758467	28	Mouth	5	0
0522A0213_Clostridium_perfringens_28_397	0507A	0		0.000199578	0	0.685011155	3416521	0.005319555	0.000880283	7	Gut	5	0
0522A0213_Clostridium_perfringens_28_397	0508A	0		0.001104997	0	2.388069967	3413427	0.020172931	0.00242158	8	Gut	5	0
0522A0213_Clostridium_perfringens_28_397	0511A	0		0.000449783	0	2.343441074	3415666	0.018506656	0.002011092	11	Gut	5	0
0522A0213_Clostridium_perfringens_28_397	0505A	16	0.990735379	0.169150326	0	0.706650229	2839182	0.225742223	0.0270095	5	Gut	5	0
0522A0213_Clostridium_perfringens_28_397	0506A	27	0.994515539	0.002925199	0	0.658731377	3407207	0.02263313	0.003616732	6	Gut	5	0
0522A0213_Clostridium_perfringens_28_397	0514Y	0		0.000403546	0	1.130426096	3415824	0.009388087	0.001783767	14	Mouth	5	0
0522A0213_Clostridium_perfringens_28_397	0512W	0		0.000386573	0	0.355779436	3415882	0.003192962	0.002195568	12	Skin	5	0
0524A0215_Escherichia_coli_phage_53_287	0524A	4	0.999793729	0.999806126	261	130.402265	4	257.7786933	0.13166761	24	Gut	5	0.133312982
0524A0215_Escherichia_coli_phage_53_287	0514A	2	0.999897082	1	545	246.1929332	0	520.3199884	0.272976832	14	Gut	5	0.285924771
0524A0215_Escherichia_coli_phage_53_287	0528A	1	0.999948478	0.99970919	252	122.9896474	6	245.3494087	0.237113303	28	Gut	5	0.243540642
0524A0215_Escherichia_coli_phage_53_287	0523A	0	1	0.987640558	22	45.03260041	255	36.51386196	0.013261907	23	Gut	5	0.007990443
0524A0215_Escherichia_coli_phage_53_287	0517A	0	1	0.999951532	441	212.9176634	1	421.8112641	0.214908247	17	Gut	5	0.224684699
0524A0215_Escherichia_coli_phage_53_287	0521A	2	0.999897045	0.999806126	343	169.7506235	4	346.6073575	0.227634529	21	Gut	5	0.225265395
0524A0215_Escherichia_coli_phage_53_287	0515A	0	1	0.999951532	424	203.7146546	1	402.6554382	0.267659676	15	Gut	5	0.281848181
0524A0215_Escherichia_coli_phage_53_287	0522W	3	0.999806564	0.979594804	9	5.631583519	421	9.153693292	0.075817347	22	Skin	5	0.074544351
0524A0215_Escherichia_coli_phage_53_287	0528Y	0	1	0.99122722	16	8.55020051	181	17.05438154	0.116504755	28	Mouth	5	0.109301886
0524A0215_Escherichia_coli_phage_53_287	0522A	2	0.999896764	0.998982164	197	104.8641997	21	199.6772974	0.100538412	22	Gut	5	0.09919038
0524A0215_Escherichia_coli_phage_53_287	0507A	2	0.999895898	0.996898022	59	30.38043596	64	60.41600427	0.060362822	7	Gut	5	0.058948064
0524A0215_Escherichia_coli_phage_53_287	0508A	0	1	0.999903063	193	85.7644761	2	192.0624758	0.139201186	8	Gut	5	0.139880676
0524A0215_Escherichia_coli_phage_53_287	0519A	3	0.999845576	0.999951532	257	122.9334394	1	260.1307677	0.165973552	19	Gut	5	0.163976
0524A0215_Escherichia_coli_phage_53_287	0526A	2	0.999897008	0.999757658	368	173.0681195	5	358.4673323	0.114321462	26	Gut	5	0.117361596
0524A0215_Escherichia_coli_phage_53_287	0511A	1	0.999948493	0.999369911	330	162.0613886	13	324.9938445	0.213230626	11	Gut	5	0.216515198
0524A0215_Escherichia_coli_phage_53_287	0505A	0		0.169542458	0	0.506394505	17134	0.206620783	0.000149262	5	Gut	5	0
0524A0215_Escherichia_coli_phage_53_287	0525A	4	0.999793953	0.99970919	252	129.0203713	6	262.9277821	0.132758271	25	Gut	5	0.127240583
0524A0215_Escherichia_coli_phage_53_287	0518A	0	1	1	437	209.5117847	0	415.1176813	0.224812109	18	Gut	5	0.236662749
0524A0215_Escherichia_coli_phage_53_287	0506A	4	0.990196078	0.354400931	0	1.315281087	13320	0.624806126	0.00060282	6	Gut	5	0
0524A0215_Escherichia_coli_phage_53_287	0514Y	1	0.999948419	0.999806126	141	71.00330962	4	149.6606243	0.171687662	14	Mouth	5	0.161752368
0524A0215_Escherichia_coli_phage_53_287	0516A	1	0.999948538	0.999854595	275	134.4013071	3	285.731582	0.233193996	16	Gut	5	0.224435634
0524A0215_Escherichia_coli_phage_53_287	0527A	1	0.999948485	0.999854595	204	96.89606808	3	201.6036739	0.146692594	27	Gut	5	0.148436229
0524A0215_Escherichia_coli_phage_53_287	0520A	3	0.999845568	0.999854595	417	207.5647571	3	403.717817	0.235397167	20	Gut	5	0.243141656
0524A0215_Escherichia_coli_phage_53_287	0512W	0	1	0.996752617	35	18.76536967	67	36.99704343	0.153599807	12	Skin	5	0.145308726
0527A0218_Serratia_marcescens_60_106	0514A	230	0.957209302	0.026633065	0	1.465272201	4921461	0.055576399	0.007145322	14	Gut	5	0
0527A0218_Serratia_marcescens_60_106	0523A	35	0.999965903	0.758844379	2	1273.594262	1219312	101.5247011	9.036412418	23	Gut	5	0.178014066
0527A0218_Serratia_marcescens_60_106	0517A	200	0.984510533	0.06073035	0	1.488246834	4749061	0.103918399	0.012974884	17	Gut	5	0
0527A0218_Serratia_marcescens_60_106	0515A	145	0.946435168	0.017003747	0	1.096233624	4970148	0.035448321	0.00577459	15	Gut	5	0
0527A0218_Serratia_marcescens_60_106	0507A	128	0.941818182	0.004410693	0	0.369291234	5033820	0.012263156	0.003002589	7	Gut	5	0
0527A0218_Serratia_marcescens_60_106	0508A	265	0.944837635	0.010320362	0	1.573371919	5003940	0.049845524	0.00885325	8	Gut	5	0
0527A0218_Serratia_marcescens_60_106	0511A	218	0.943435392	0.005194496	0	1.14771567	5029857	0.02510383	0.004036366	11	Gut	5	0
0527A0218_Serratia_marcescens_60_106	0505A	0		0.00114218	0	0.046951709	5050346	0.001472868	0.000260744	5	Gut	5	0
0527A0218_Serratia_marcescens_60_106	0506A	41	0.990198422	0.00271018	0	0.396294764	5042418	0.01157587	0.002736983	6	Gut	5	0
0527A0218_Serratia_marcescens_60_106	0514Y	101	0.945902517	0.003822693	0	0.53901499	5036793	0.010545831	0.002964753	14	Mouth	5	0
0527A0218_Serratia_marcescens_60_106	0516A	249	0.986108012	0.064307796	0	1.147138873	4730973	0.113442103	0.022688695	16	Gut	5	0
0527A0218_Serratia_marcescens_60_106	0512W	21	0.948148148	0.00204999	0	0.168308557	5045756	0.003911694	0.003979832	12	Skin	5	0
0522W_Staphylococcus_phage	0524A	0	1	0.906597831	2	1.591193568	3944	2.404869038	0.002513981	24	Gut	5	0.002090742
0522W_Staphylococcus_phage	0514A	0		0	0	0	42226	0	0	14	Gut	5	0
0522W_Staphylococcus_phage	0528A	0		0.006915171	0	0.086215226	41934	0.007104627	1.41E-05	28	Gut	5	0
0522W_Staphylococcus_phage	0523A	0	1	1	335	47.56831475	0	338.7029792	0.25177107	23	Gut	5	0.249018502
0522W_Staphylococcus_phage	0517A	0		0.011059537	0	0.104581181	41759	0.011059537	1.15E-05	17	Gut	5	0
0522W_Staphylococcus_phage	0521A	0		0.14005589	0	0.399961662	36312	0.15466774	0.000207892	21	Gut	5	0
0522W_Staphylococcus_phage	0515A	0		0	0	0	42226	0	0	15	Gut	5	0
0522W_Staphylococcus_phage	0522W	0	1	1	14	4.109141454	0	13.85707858	0.234899732	22	Skin	5	0.237322479
0522W_Staphylococcus_phage	0528Y	0	1	0.509164969	1	0.833470144	20726	0.709610193	0.009921244	28	Mouth	5	0.013981259
0522W_Staphylococcus_phage	0522A	0	1	0.423127931	0	0.831787669	24359	0.599441103	0.000617715	22	Gut	5	0
0522W_Staphylococcus_phage	0507A	0		0	0	0	42226	0	0	7	Gut	5	0
0522W_Staphylococcus_phage	0508A	0		0	0	0	42226	0	0	8	Gut	5	0
0522W_Staphylococcus_phage	0519A	0		0.070004263	0	0.263378941	39270	0.071496235	9.34E-05	19	Gut	5	0
0522W_Staphylococcus_phage	0526A	0	1	0.34895562	0	0.724901807	27491	0.449083503	0.000293119	26	Gut	5	0
0522W_Staphylococcus_phage	0511A	0		0	0	0	42226	0	0	11	Gut	5	0
0522W_Staphylococcus_phage	0505A	0		0.031236679	0	0.255070775	40907	0.042627765	6.30E-05	5	Gut	5	0
0522W_Staphylococcus_phage	0525A	0	1	0.850021314	2	1.585443293	6333	2.105551082	0.002175853	25	Gut	5	0.002066777
0522W_Staphylococcus_phage	0518A	0		0.016577464	0	0.127681838	41526	0.016577464	1.84E-05	18	Gut	5	0
0522W_Staphylococcus_phage	0506A	0		0	0	0	42226	0	0	6	Gut	5	0
0522W_Staphylococcus_phage	0514Y	0		0	0	0	42226	0	0	14	Mouth	5	0
0522W_Staphylococcus_phage	0516A	0		0.056742291	0	0.249799439	39830	0.059820963	9.99E-05	16	Gut	5	0
0522W_Staphylococcus_phage	0527A	0	1	0.959929901	3	2.089230911	1692	3.601477763	0.005363263	27	Gut	5	0.004467552
0522W_Staphylococcus_phage	0520A	0		0.124923033	0	0.457164225	36951	0.158125326	0.000188696	20	Gut	5	0
0522W_Staphylococcus_phage	0512W	0		0	0	0	42226	0	0	12	Skin	5	0
0522W_scaffold_51	0524A	25	0.999114072	0.710118229	25	15.5708567	12431	19.680666	0.02089371	24	Gut	5	0.026540908
0522W_scaffold_51	0514A	29	0.998989723	0.725975328	21	13.36212667	11751	17.26681902	0.018828315	14	Gut	5	0.0228991
0522W_scaffold_51	0528A	22	0.999084935	0.667677168	6	5.356309884	14251	5.953594665	0.011958976	28	Gut	5	0.01205219
0522W_scaffold_51	0523A	168	0.994818173	0.797565469	905	548.0591121	8681	723.0942565	0.545867123	23	Gut	5	0.683188591
0522W_scaffold_51	0517A	29	0.998969731	0.689224168	15	10.3591605	13327	12.82806707	0.013584384	17	Gut	5	0.01588437
0522W_scaffold_51	0521A	9	0.999669446	0.700207541	9	6.322721807	12856	7.735839377	0.010559701	21	Gut	5	0.012285326
0522W_scaffold_51	0515A	33	0.998852493	0.720145512	45	27.0264044	12001	34.61238719	0.047821673	15	Gut	5	0.062173558
0522W_scaffold_51	0522W	0	1	0.99937038	16	7.050261373	27	16.99610568	0.292594044	22	Skin	5	0.275445728
0522W_scaffold_51	0528Y	0		0	0	0	42883	0	0	28	Mouth	5	0
0522W_scaffold_51	0522A	22	0.99920832	0.695660285	14	10.26592813	13051	12.49763309	0.013079012	22	Gut	5	0.014651267
0522W_scaffold_51	0507A	0		0.00349789	0	0.059039431	42733	0.00349789	7.26E-06	7	Gut	5	0
0522W_scaffold_51	0508A	0		0.010750181	0	0.103124266	42422	0.010750181	1.62E-05	8	Gut	5	0
0522W_scaffold_51	0519A	36	0.998771541	0.74745237	55	30.69537506	10830	40.90914815	0.05425146	19	Gut	5	0.072937972
0522W_scaffold_51	0526A	19	0.999277923	0.685003381	7	5.973505603	13508	6.92775692	0.004592135	26	Gut	5	0.004640022
0522W_scaffold_51	0511A	0	1	0.601357181	1	1.740882162	17095	1.616747895	0.002204756	11	Gut	5	0.001363698
0522W_scaffold_51	0505A	0		0.163281487	0	0.545375748	35881	0.218594781	0.000328215	5	Gut	5	0
0522W_scaffold_51	0525A	32	0.998901928	0.718559802	40	24.82609212	12069	31.68435044	0.033251692	25	Gut	5	0.041978695
0522W_scaffold_51	0518A	0	1	0.465312595	0	1.093338672	22929	0.820278432	0.000923323	18	Gut	5	0
0522W_scaffold_51	0506A	5	0.966666667	0.035421962	0	0.785811024	41364	0.096191964	0.000192897	6	Gut	5	0
0522W_scaffold_51	0514Y	0		0.061702773	0	0.277513515	40237	0.06715948	0.000160134	14	Mouth	5	0
0522W_scaffold_51	0516A	3	0.999890194	0.694844111	9	6.524692285	13086	7.868665905	0.013347627	16	Gut	5	0.01526671
0522W_scaffold_51	0527A	20	0.999305965	0.721008325	28	17.00345327	11964	22.10295455	0.033427501	27	Gut	5	0.042345923
0522W_scaffold_51	0520A	31	0.99889416	0.698621831	14	9.641449272	12924	12.043094	0.014595038	20	Gut	5	0.016966614
0522W_scaffold_51	0512W	0		0.15936385	0	0.531350328	36049	0.211249213	0.001822899	12	Skin	5	0
0506A0128_Streptococcus_agalactiae_35_952	0524A	3	0.999862625	0.011078284	0	14.25459162	1996985	1.016550326	0.050819733	24	Gut	5	0
0506A0128_Streptococcus_agalactiae_35_952	0528A	4	0.999804792	0.011357086	0	3.45386009	1996422	0.226052266	0.021382148	28	Gut	5	0
0506A0128_Streptococcus_agalactiae_35_952	0523A	13	0.999409654	0.011456128	0	22.4468719	1996222	1.527098243	0.054285861	23	Gut	5	0
0506A0128_Streptococcus_agalactiae_35_952	0517A	4	0.999817502	0.011289243	0	12.94624525	1996559	0.909155691	0.04533616	17	Gut	5	0
0506A0128_Streptococcus_agalactiae_35_952	0521A	3	0.999860757	0.017542226	0	4.883414348	1983932	0.348016893	0.022370323	21	Gut	5	0
0506A0128_Streptococcus_agalactiae_35_952	0515A	3	0.999772899	0.102758503	0	1.073347364	1811850	0.169585749	0.011033424	15	Gut	5	0
0506A0128_Streptococcus_agalactiae_35_952	0522W	0	1	0.013187373	0	0.502451722	1992726	0.035367711	0.028671522	22	Skin	5	0
0506A0128_Streptococcus_agalactiae_35_952	0528Y	607	0.960676341	0.016117515	0	1.545920251	1986809	0.126061972	0.084287531	28	Mouth	5	0
0506A0128_Streptococcus_agalactiae_35_952	0522A	4	0.999815387	0.01107977	0	10.76491505	1996982	0.690615721	0.034033871	22	Gut	5	0
0506A0128_Streptococcus_agalactiae_35_952	0519A	4	0.999820249	0.015201876	0	20.23203743	1988658	1.548739301	0.096715714	19	Gut	5	0
0506A0128_Streptococcus_agalactiae_35_952	0526A	5	0.99977522	0.01131945	0	25.83175478	1996498	1.821021157	0.056841396	26	Gut	5	0
0506A0128_Streptococcus_agalactiae_35_952	0511A	3	0.999852151	0.106947462	0	2.981649522	1803391	0.302755433	0.019441866	11	Gut	5	0
0506A0128_Streptococcus_agalactiae_35_952	0525A	4	0.999819013	0.011284786	0	18.0162895	1996568	1.23806055	0.061184097	25	Gut	5	0
0506A0128_Streptococcus_agalactiae_35_952	0518A	5	0.999772261	0.011397693	0	11.39916563	1996340	0.836353768	0.044331257	18	Gut	5	0
0506A0128_Streptococcus_agalactiae_35_952	0514Y	0	1	0.006908143	0	0.219301116	2005406	0.013130424	0.001474286	14	Mouth	5	0
0506A0128_Streptococcus_agalactiae_35_952	0516A	3	0.999860439	0.011361543	0	4.608975297	1996413	0.298027193	0.023806008	16	Gut	5	0
0506A0128_Streptococcus_agalactiae_35_952	0527A	5	0.999772355	0.011429882	0	7.188696225	1996275	0.477754294	0.034024042	27	Gut	5	0
0506A0128_Streptococcus_agalactiae_35_952	0520A	4	0.999816783	0.011079275	0	10.28628936	1996983	0.736633362	0.042038408	20	Gut	5	0
0506A0128_Streptococcus_agalactiae_35_952	0512W	0	1	0.028179281	0	0.231080782	1962452	0.035561833	0.014450383	12	Skin	5	0
0522W_scaffold_592	0524A	0		0.03471034	0	0.366090328	3949	0.073331704	7.43E-06	24	Gut	5	0
0522W_scaffold_592	0514A	26	0.927576602	0.159129797	0	4.045592866	3440	1.356636519	0.000141126	14	Gut	5	0
0522W_scaffold_592	0528A	0		0	0	0	4091	0	0	28	Gut	5	0
0522W_scaffold_592	0523A	45	0.922547332	0.204106575	0	12.55657542	3256	4.982889269	0.000358854	23	Gut	5	0
0522W_scaffold_592	0517A	15	0.928909953	0.206306527	0	2.006680145	3247	0.916646297	9.26E-05	17	Gut	5	0
0522W_scaffold_592	0521A	29	0.934090909	0.181862625	0	6.75724304	3347	2.517721828	0.000327866	21	Gut	5	0
0522W_scaffold_592	0515A	16	0.932773109	0.169396236	0	2.691680273	3398	0.976289416	0.000128681	15	Gut	5	0
0522W_scaffold_592	0522W	19	0.995239288	1	20	63.09627999	0	43.88853581	0.072079451	22	Skin	5	0.032846596
0522W_scaffold_592	0528Y	0		0.109997556	0	0.938530074	3641	0.312881936	0.000423815	28	Mouth	5	0
0522W_scaffold_592	0522A	5	0.926470588	0.169885114	0	1.700861592	3396	0.623319482	6.22E-05	22	Gut	5	0
0522W_scaffold_592	0507A	0		0	0	0	4091	0	0	7	Gut	5	0
0522W_scaffold_592	0508A	0		0	0	0	4091	0	0	8	Gut	5	0
0522W_scaffold_592	0519A	0		0.119041799	0	1.110568188	3604	0.366658519	4.64E-05	19	Gut	5	0
0522W_scaffold_592	0526A	0		0	0	0	4091	0	0	26	Gut	5	0
0522W_scaffold_592	0511A	0	1	0.113175263	0	1.294934719	3628	0.439990222	5.72E-05	11	Gut	5	0
0522W_scaffold_592	0505A	0		0.121975067	0	0.701641822	3592	0.219995111	3.15E-05	5	Gut	5	0
0522W_scaffold_592	0525A	0		0.122463945	0	0.858620972	3590	0.293326815	2.94E-05	25	Gut	5	0
0522W_scaffold_592	0518A	26	0.93627451	0.170618431	0	5.468780441	3393	1.887069176	0.00020264	18	Gut	5	0
0522W_scaffold_592	0506A	1	0.999736842	0.956489856	21	17.01038508	178	24.64898558	0.004715519	6	Gut	5	0.004017443
0522W_scaffold_592	0514Y	76	0.907878788	0.41579076	0	100.9053461	2390	40.17746272	0.009139074	14	Mouth	5	0
0522W_scaffold_592	0516A	0		0.141530188	0	1.292332438	3512	0.476411635	7.71E-05	16	Gut	5	0
0522W_scaffold_592	0527A	0		0.073331704	0	0.413799223	3791	0.109997556	1.59E-05	27	Gut	5	0
0522W_scaffold_592	0520A	1	0.96875	0.167929602	0	1.251555052	3404	0.492300171	5.69E-05	20	Gut	5	0
0522W_scaffold_592	0512W	26	0.991530945	1	7	23.9122714	0	16.11170863	0.013263355	12	Skin	5	0.005762485
0520A0211_Propionibacterium_sp__HGH0353_63_15	0528Y	0		6.11E-05	0	0.015633157	2618385	0.000122205	0.000105954	28	Mouth	5	0
0520A0211_Propionibacterium_sp__HGH0353_63_15	0507A	0		0.000649597	0	0.027551972	2616844	0.000686259	8.70E-05	7	Gut	5	0
0520A0211_Propionibacterium_sp__HGH0353_63_15	0508A	0		0.001165533	0	0.040336438	2615493	0.001318671	0.000121299	8	Gut	5	0
0520A0211_Propionibacterium_sp__HGH0353_63_15	0511A	1		0.018093636	0	0.161125885	2571166	0.020722959	0.001725619	11	Gut	5	0
0520A0211_Propionibacterium_sp__HGH0353_63_15	0505A	0		0.001555062	0	0.053388467	2614473	0.001982017	0.000181719	5	Gut	5	0
0520A0211_Propionibacterium_sp__HGH0353_63_15	0506A	49	0.98894903	0.004317283	0	0.687102963	2607240	0.028796908	0.0035262	6	Gut	5	0
0520A0211_Propionibacterium_sp__HGH0353_63_15	0514Y	0		0.001262151	0	0.057455316	2615240	0.001943064	0.000282903	14	Mouth	5	0
0520A0211_Propionibacterium_sp__HGH0353_63_15	0512W	0	1	0.015845059	0	0.23988307	2577054	0.027419808	0.014447968	12	Skin	5	0
0512W_scaffold_340	0524A	0	1	1	342	102.6159387	0	339.3023217	0.049929388	24	Gut	5	0.050326359
0512W_scaffold_340	0514A	0	1	1	670	193.1882093	0	694.2402423	0.104930692	14	Gut	5	0.101266909
0512W_scaffold_340	0528A	0	1	1	275	86.17915766	0	297.2202221	0.082753569	28	Gut	5	0.076566901
0512W_scaffold_340	0523A	0	1	0.999495289	48	191.3885687	3	136.2769179	0.014259621	23	Gut	5	0.00502258
0512W_scaffold_340	0517A	0	1	1	486	145.5740653	0	523.5469381	0.076847192	17	Gut	5	0.071335983
0512W_scaffold_340	0521A	0	1	1	478	138.1768421	0	476.0686406	0.090075651	21	Gut	5	0.090441078
0512W_scaffold_340	0515A	0	1	1	513	138.1810024	0	536.6485532	0.102772475	15	Gut	5	0.098243588
0512W_scaffold_340	0522W	0	1	0.994448183	6	3.328206791	33	6.59589502	0.015739228	22	Skin	5	0.014317294
0512W_scaffold_340	0528Y	0	1	1	19	7.364635121	0	19.46635262	0.038311551	28	Mouth	5	0.037393727
0512W_scaffold_340	0522A	0	1	1	289	83.50576213	0	281.6339166	0.04085317	22	Gut	5	0.041921677
0512W_scaffold_340	0507A	0	1	1	75	23.46951641	0	79.87668237	0.022991909	7	Gut	5	0.021588192
0512W_scaffold_340	0508A	0	1	1	227	62.51315436	0	234.5344886	0.048971635	8	Gut	5	0.047398407
0512W_scaffold_340	0519A	0	1	1	344	91.8772817	0	332.1061575	0.061046612	19	Gut	5	0.063232897
0512W_scaffold_340	0526A	0	1	1	418	111.6748388	0	436.5107672	0.040106117	26	Gut	5	0.038405369
0512W_scaffold_340	0511A	0	1	1	404	108.0068925	0	418.1941454	0.079047814	11	Gut	5	0.076364811
0512W_scaffold_340	0505A	0		0.261271871	0	0.55730555	4391	0.301648721	6.28E-05	5	Gut	5	0
0512W_scaffold_340	0525A	0	1	1	403	135.435772	0	398.3707941	0.057949551	25	Gut	5	0.058622944
0512W_scaffold_340	0518A	0	1	1	476	138.3560815	0	508.8507739	0.079391933	18	Gut	5	0.074266489
0512W_scaffold_340	0506A	0	1	0.199192463	0	3.034850322	4760	0.702557201	0.000195282	6	Gut	5	0
0512W_scaffold_340	0514Y	0	1	1	147	51.58975373	0	162.6105316	0.053742476	14	Mouth	5	0.048583225
0512W_scaffold_340	0516A	0	1	1	375	97.34447195	0	370.1241588	0.087024998	16	Gut	5	0.088171425
0512W_scaffold_340	0527A	0	1	1	251	70.80712522	0	260.7106326	0.054651988	27	Gut	5	0.052616377
0512W_scaffold_340	0520A	0	1	1	466	140.6327671	0	497.5370121	0.083576885	20	Gut	5	0.078279259
0512W_scaffold_340	0512W	0	1	1	35	10.942605	0	36.48351279	0.04363729	12	Skin	5	0.041862886
0514Y_scaffold_250	0524A	0	1	1	270	40.93603137	0	270.7257532	0.06295417	24	Gut	5	0.062785404
0514Y_scaffold_250	0514A	0	1	1	153	29.06909556	0	154.30033	0.036854042	14	Gut	5	0.036543463
0514Y_scaffold_250	0528A	0	1	1	59	11.37407361	0	58.92249548	0.025924777	28	Gut	5	0.025958878
0514Y_scaffold_250	0523A	0	1	0.98445651	11	33.39982911	146	24.01660811	0.00397121	23	Gut	5	0.001818879
0514Y_scaffold_250	0517A	0	1	1	170	21.72986515	0	168.2353881	0.039022515	17	Gut	5	0.03943182
0514Y_scaffold_250	0521A	0	1	1	193	36.65366759	0	197.0007452	0.05890216	21	Gut	5	0.057705959
0514Y_scaffold_250	0515A	0	1	1	182	31.64531701	0	185.4659853	0.056127622	15	Gut	5	0.05507871
0514Y_scaffold_250	0522W	0	1	0.872351751	2	1.624828094	1199	2.299797722	0.008672112	22	Skin	5	0.00754163
0514Y_scaffold_250	0528Y	0	1	0.70829341	1	1.218416338	2740	1.403172575	0.00436397	28	Mouth	5	0.003110074
0514Y_scaffold_250	0522A	0	1	1	205	34.79837988	0	205.6611306	0.047143144	22	Gut	5	0.046991595
0514Y_scaffold_250	0507A	0	1	1	455	58.99703676	0	454.7060577	0.206828923	7	Gut	5	0.206962627
0514Y_scaffold_250	0508A	0	1	1	986	142.7826451	0	997.7601405	0.329222537	8	Gut	5	0.325342142
0514Y_scaffold_250	0519A	0	1	1	106	20.12542636	0	105.9789205	0.030784326	19	Gut	5	0.030790449
0514Y_scaffold_250	0526A	0	1	1	1148	172.8802762	0	1164.622804	0.169093327	26	Gut	5	0.166679838
0514Y_scaffold_250	0511A	0	1	1	612	91.8117141	0	616.6167359	0.184184359	11	Gut	5	0.182805333
0514Y_scaffold_250	0505A	0	1	0.839987225	2	1.426198353	1503	1.844458639	0.000606605	5	Gut	5	0.00065776
0514Y_scaffold_250	0525A	0	1	1	331	99.97548412	0	360.36804	0.082838909	25	Gut	5	0.076087988
0514Y_scaffold_250	0518A	0	1	1	154	22.43012799	0	154.1495795	0.038006144	18	Gut	5	0.037969264
0514Y_scaffold_250	0506A	1	0.999702911	0.975300756	4	3.527479254	232	4.440221441	0.001950338	6	Gut	5	0.001756974
0514Y_scaffold_250	0514Y	0	1	1	60	12.77997589	0	61.46971149	0.032103745	14	Mouth	5	0.03133616
0514Y_scaffold_250	0516A	0	1	1	117	21.20076222	0	117.8664963	0.043793785	16	Gut	5	0.043471835
0514Y_scaffold_250	0527A	0	1	1	204	37.79288766	0	206.2836155	0.068334099	27	Gut	5	0.067577622
0514Y_scaffold_250	0520A	0	1	1	104	16.48490065	0	104.0954966	0.027632377	20	Gut	5	0.027607028
0514Y_scaffold_250	0512W	0	1	1	18	4.758566561	0	18.76141808	0.035461108	12	Skin	5	0.034021946
0514Y_Staphylococcus_sp__M0480_31_3	0524A	0	1	0.003318987	0	2.343863337	1698178	0.063203377	0.002665986	24	Gut	5	0
0514Y_Staphylococcus_sp__M0480_31_3	0514A	27	0.988306626	0.022897197	0	0.602749419	1664820	0.048293465	0.002092326	14	Gut	5	0
0514Y_Staphylococcus_sp__M0480_31_3	0528A	0	1	0.005099091	0	0.408684843	1695145	0.015773259	0.001258862	28	Gut	5	0
0514Y_Staphylococcus_sp__M0480_31_3	0523A	45	0.988811537	0.061654517	0	7.927427972	1598784	0.297930607	0.00893612	23	Gut	5	0
0514Y_Staphylococcus_sp__M0480_31_3	0517A	14	0.992696922	0.005009881	0	2.142014103	1695297	0.062124046	0.002613848	17	Gut	5	0
0514Y_Staphylococcus_sp__M0480_31_3	0521A	44	0.981148243	0.003935245	0	0.933168717	1697128	0.035237608	0.00191114	21	Gut	5	0
0514Y_Staphylococcus_sp__M0480_31_3	0515A	26	0.980882353	0.007566469	0	0.292317426	1690941	0.016484597	0.000904927	15	Gut	5	0
0514Y_Staphylococcus_sp__M0480_31_3	0522W	136	0.99980736	0.96181668	4	14.70447481	65058	5.132495966	3.510641966	22	Skin	5	2.736011476
0514Y_Staphylococcus_sp__M0480_31_3	0528Y	11	0.990825688	0.002276045	0	7.534676243	1699955	0.145258367	0.081947278	28	Mouth	5	0
0514Y_Staphylococcus_sp__M0480_31_3	0522A	0	1	0.01397907	0	1.398064728	1680015	0.053650798	0.002230824	22	Gut	5	0
0514Y_Staphylococcus_sp__M0480_31_3	0507A	0		0.000262937	0	0.031649001	1703385	0.000466008	3.85E-05	7	Gut	5	0
0514Y_Staphylococcus_sp__M0480_31_3	0508A	0	1	0.000409665	0	0.081564205	1703135	0.001528319	9.15E-05	8	Gut	5	0
0514Y_Staphylococcus_sp__M0480_31_3	0519A	35	0.986590038	0.007405655	0	3.967014783	1691215	0.130433558	0.006872618	19	Gut	5	0
0514Y_Staphylococcus_sp__M0480_31_3	0526A	16	0.992417062	0.004062018	0	4.21459777	1696912	0.118653647	0.003124964	26	Gut	5	0
0514Y_Staphylococcus_sp__M0480_31_3	0511A	12	0.990936556	0.002322411	0	0.459071162	1699876	0.014484988	0.000784835	11	Gut	5	0
0514Y_Staphylococcus_sp__M0480_31_3	0505A	19	0.987997473	0.00289465	0	0.411432532	1698901	0.014746164	0.000879709	5	Gut	5	0
0514Y_Staphylococcus_sp__M0480_31_3	0525A	6	0.996963563	0.008298348	0	3.323143724	1689694	0.103363416	0.004310004	25	Gut	5	0
0514Y_Staphylococcus_sp__M0480_31_3	0518A	34	0.98488217	0.002971535	0	1.89248868	1698770	0.05657538	0.00253024	18	Gut	5	0
0514Y_Staphylococcus_sp__M0480_31_3	0506A	148	0.968423298	0.004999903	0	12.21579379	1695314	0.289828874	0.023092431	6	Gut	5	0
0514Y_Staphylococcus_sp__M0480_31_3	0514Y	47	0.999950173	0.99820581	5	12.31022932	3057	5.959280047	0.564561197	14	Mouth	5	0.473682385
0514Y_Staphylococcus_sp__M0480_31_3	0516A	8	0.995897436	0.005701263	0	0.955190701	1694119	0.034531553	0.002327346	16	Gut	5	0
0514Y_Staphylococcus_sp__M0480_31_3	0527A	20	0.990356798	0.002994425	0	1.300074819	1698731	0.043750767	0.002628943	27	Gut	5	0
0514Y_Staphylococcus_sp__M0480_31_3	0520A	14	0.992604332	0.005207083	0	1.501589157	1694961	0.048906788	0.002354931	20	Gut	5	0
0514Y_Staphylococcus_sp__M0480_31_3	0512W	75	0.970805761	0.070297969	0	16.11322815	1584057	0.428058971	0.146761773	12	Skin	5	0
0517A0208_Staph_phage_29_7	0524A	0	1	0.527025527	1	3.475346896	8523	1.252885683	0.000558929	24	Gut	5	0.000446114
0517A0208_Staph_phage_29_7	0514A	2	0.999568873	0.944284129	3	2.197697124	1004	3.624916759	0.001660989	14	Gut	5	0.001374643
0517A0208_Staph_phage_29_7	0528A	0	1	0.273917869	0	0.778165625	13084	0.392785794	0.000331543	28	Gut	5	0
0517A0208_Staph_phage_29_7	0523A	3	0.999822936	0.963873474	37	29.13896471	651	38.00099889	0.012054707	23	Gut	5	0.011737169
0517A0208_Staph_phage_29_7	0517A	0	1	0.992008879	6	2.999852564	144	6.555216426	0.002916993	17	Gut	5	0.002669928
0517A0208_Staph_phage_29_7	0521A	0		0.324750277	0	0.705075442	12168	0.426748058	0.000244785	21	Gut	5	0
0517A0208_Staph_phage_29_7	0515A	0	1	0.805216426	2	1.579369541	3510	1.971309656	0.001144505	15	Gut	5	0.001161162
0517A0208_Staph_phage_29_7	0522W	0		0	0	0	18020	0	0	22	Skin	5	0
0517A0208_Staph_phage_29_7	0528Y	0		0	0	0	18020	0	0	28	Mouth	5	0
0517A0208_Staph_phage_29_7	0522A	0	1	0.691287458	1	7.790620909	5563	2.168756937	0.000953735	22	Gut	5	0.000439761
0517A0208_Staph_phage_29_7	0507A	0		0	0	0	18020	0	0	7	Gut	5	0
0517A0208_Staph_phage_29_7	0508A	0		0	0	0	18020	0	0	8	Gut	5	0
0517A0208_Staph_phage_29_7	0519A	0	1	0.096670366	0	1.0497392	16278	0.248057714	0.000138234	19	Gut	5	0
0517A0208_Staph_phage_29_7	0526A	0	1	0.734461709	1	1.405400257	4785	1.506936737	0.000419746	26	Gut	5	0.000278543
0517A0208_Staph_phage_29_7	0511A	0		0	0	0	18020	0	0	11	Gut	5	0
0517A0208_Staph_phage_29_7	0505A	0		0	0	0	18020	0	0	5	Gut	5	0
0517A0208_Staph_phage_29_7	0525A	0	1	0.96809101	5	2.875100084	575	5.511764706	0.002430688	25	Gut	5	0.002205
0517A0208_Staph_phage_29_7	0518A	0	1	0.085571587	0	1.051833407	16478	0.256492786	0.000121321	18	Gut	5	0
0517A0208_Staph_phage_29_7	0506A	0		0.016648169	0	0.127949237	17720	0.016648169	1.40E-05	6	Gut	5	0
0517A0208_Staph_phage_29_7	0514Y	0		0	0	0	18020	0	0	14	Mouth	5	0
0517A0208_Staph_phage_29_7	0516A	0	1	0.945948946	3	2.304638079	974	3.549611543	0.002530192	16	Gut	5	0.002138424
0517A0208_Staph_phage_29_7	0527A	0	1	0.804938957	1	1.987249011	3515	1.855327414	0.001179081	27	Gut	5	0.000635511
0517A0208_Staph_phage_29_7	0520A	0		0.241564928	0	0.61873881	13667	0.311209767	0.000158486	20	Gut	5	0
0517A0208_Staph_phage_29_7	0512W	0		0.008879023	0	0.187618616	17860	0.017758047	6.44E-05	12	Skin	5	0
0519A0210_Staph_phage	0524A	0	1	0.98924497	60	53.86806046	889	82.21156801	0.168233967	24	Gut	5	0.122781237
0519A0210_Staph_phage	0514A	0	1	0.543836727	17	20.62055979	37706	18.62338039	0.039143766	14	Gut	5	0.035731646
0519A0210_Staph_phage	0528A	0	1	0.981115184	16	7.870809403	1561	16.6900761	0.06462165	28	Gut	5	0.061949771
0519A0210_Staph_phage	0523A	2	0.999975659	1	2000	790.4647432	0	1850.566581	2.692785299	23	Gut	5	2.910227956
0519A0210_Staph_phage	0517A	0	1	0.982905673	13	12.25587591	1413	16.4697976	0.033618009	17	Gut	5	0.026535488
0519A0210_Staph_phage	0521A	0	1	0.989728886	13	6.558098837	849	14.01602971	0.03687858	21	Gut	5	0.034205231
0519A0210_Staph_phage	0515A	0	1	0.544514209	39	39.79585281	37650	36.5779286	0.097413087	15	Gut	5	0.103863464
0519A0210_Staph_phage	0522W	0	1	0.4933885	0	6.337608644	41876	4.564753989	0.151474114	22	Skin	5	0
0519A0210_Staph_phage	0528Y	0		0	0	0	82659	0	0	28	Mouth	5	0
0519A0210_Staph_phage	0522A	0	1	0.993019514	46	69.39955083	577	87.06446969	0.175627738	22	Gut	5	0.092791881
0519A0210_Staph_phage	0507A	0		0.001814684	0	0.042560443	82509	0.001814684	7.26E-06	7	Gut	5	0
0519A0210_Staph_phage	0508A	0		0.012460833	0	0.130039082	81629	0.014009364	4.07E-05	8	Gut	5	0
0519A0210_Staph_phage	0519A	0	1	0.999407203	48	44.45920328	49	50.32136851	0.128631823	19	Gut	5	0.122697925
0519A0210_Staph_phage	0526A	0	1	0.971424769	22	18.76464318	2362	27.77674542	0.035490193	26	Gut	5	0.028109278
0519A0210_Staph_phage	0511A	0	1	0.488125915	0	2.463877249	42311	1.855006714	0.004876057	11	Gut	5	0
0519A0210_Staph_phage	0505A	0		0.051089416	0	0.291679755	78436	0.062570319	0.000181089	5	Gut	5	0
0519A0210_Staph_phage	0525A	0	1	0.999177343	46	23.3934773	68	50.59866439	0.102355924	25	Gut	5	0.093053296
0519A0210_Staph_phage	0518A	0	1	0.883291596	5	9.646152255	9647	9.934610871	0.021555006	18	Gut	5	0.01084844
0519A0210_Staph_phage	0506A	25	0.944444444	0.018388802	0	1.162791946	81139	0.115934139	0.000448128	6	Gut	5	0
0519A0210_Staph_phage	0514Y	0		0.01742097	0	0.130833789	81219	0.01742097	8.01E-05	14	Mouth	5	0
0519A0210_Staph_phage	0516A	0	1	0.980340919	8	7.951346655	1625	10.34737899	0.033832827	16	Gut	5	0.026157602
0519A0210_Staph_phage	0527A	0	1	0.990841893	67	57.95063419	757	88.62345298	0.258349265	27	Gut	5	0.195313996
0519A0210_Staph_phage	0520A	1	0.9999821	0.981381338	11	12.59253793	1539	14.79729975	0.034566436	20	Gut	5	0.025695958
0519A0210_Staph_phage	0512W	0		0.086003944	0	0.458254168	75550	0.126410917	0.002102602	12	Skin	5	0
0522W_Corynebacterium_59_9	0524A	33	0.902941176	0.009666108	0	0.817869056	2550701	0.0214129	0.00136535	24	Gut	5	0
0522W_Corynebacterium_59_9	0514A	16	0.929515419	0.002684426	0	0.151751853	2568683	0.004726671	0.000309562	14	Gut	5	0
0522W_Corynebacterium_59_9	0528A	27	0.914826498	0.03757226	0	0.347364491	2478826	0.051786052	0.006247702	28	Gut	5	0
0522W_Corynebacterium_59_9	0523A	9	0.93129771	0.001819772	0	0.122292963	2570910	0.003658958	0.000165898	23	Gut	5	0
0522W_Corynebacterium_59_9	0517A	32	0.9	0.005748182	0	0.439300635	2560792	0.011879964	0.000755591	17	Gut	5	0
0522W_Corynebacterium_59_9	0521A	23	0.919014085	0.001028888	0	0.276576229	2572947	0.004327152	0.000354764	21	Gut	5	0
0522W_Corynebacterium_59_9	0515A	0	1	0.001098774	0	0.08811251	2572767	0.00202322	0.000167892	15	Gut	5	0
0522W_Corynebacterium_59_9	0528Y	0		0.00153479	0	0.057537432	2571644	0.002003807	0.001708835	28	Mouth	5	0
0522W_Corynebacterium_59_9	0522A	22	0.923344948	0.002757807	0	0.240884677	2568494	0.006037435	0.000379483	22	Gut	5	0
0522W_Corynebacterium_59_9	0507A	0		0.000187918	0	0.01904137	2575113	0.000246157	3.07E-05	7	Gut	5	0
0522W_Corynebacterium_59_9	0508A	0		0.000197236	0	0.041662118	2575089	0.000419709	3.80E-05	8	Gut	5	0
0522W_Corynebacterium_59_9	0519A	26	0.913621262	0.001863646	0	0.307757048	2570797	0.005533863	0.00044077	19	Gut	5	0
0522W_Corynebacterium_59_9	0526A	36	0.907216495	0.031193545	0	4.475085875	2495255	0.091088396	0.003626418	26	Gut	5	0
0522W_Corynebacterium_59_9	0511A	0		0.000750117	0	0.037151556	2573665	0.000894938	7.33E-05	11	Gut	5	0
0522W_Corynebacterium_59_9	0505A	0		0.000752835	0	0.033555314	2573658	0.000877466	7.91E-05	5	Gut	5	0
0522W_Corynebacterium_59_9	0525A	32	0.906432749	0.001263396	0	1.065493247	2572343	0.013539385	0.000853416	25	Gut	5	0
0522W_Corynebacterium_59_9	0518A	26	0.910344828	0.000730704	0	0.246638774	2573715	0.003721467	0.000251593	18	Gut	5	0
0522W_Corynebacterium_59_9	0506A	11	0.978431373	0.000564141	0	0.557330157	2574144	0.00607432	0.000731605	6	Gut	5	0
0522W_Corynebacterium_59_9	0514Y	44	0.91634981	0.047427063	0	0.756337979	2453444	0.061537189	0.008812635	14	Mouth	5	0
0522W_Corynebacterium_59_9	0516A	24	0.920529801	0.000617721	0	0.427560154	2574006	0.005253151	0.000535199	16	Gut	5	0
0522W_Corynebacterium_59_9	0527A	25	0.919093851	0.00021199	0	0.312526399	2575051	0.003489288	0.000316944	27	Gut	5	0
0522W_Corynebacterium_59_9	0520A	19	0.926923077	0.000941141	0	0.16511403	2573173	0.002815658	0.000204946	20	Gut	5	0
0505A0127_Klebsiella_pneumoniae_phage	0524A	2	0.999833777	0.993512584	67	33.56537577	83	65.30881663	0.020685631	24	Gut	5	0.021221289
0505A0127_Klebsiella_pneumoniae_phage	0514A	0	1	0.986478037	18	8.763624827	173	17.29060497	0.005625103	14	Gut	5	0.005855889
0505A0127_Klebsiella_pneumoniae_phage	0528A	2	0.999832608	0.992496483	47	24.91072708	96	46.98272628	0.028156206	28	Gut	5	0.028166558
0505A0127_Klebsiella_pneumoniae_phage	0523A	6	0.999511082	1	2922	1121.608087	0	2622.278334	0.590598036	23	Gut	5	0.658102323
0505A0127_Klebsiella_pneumoniae_phage	0517A	0	1	0.977333125	25	15.0098981	290	24.54033141	0.007753189	17	Gut	5	0.007898415
0505A0127_Klebsiella_pneumoniae_phage	0521A	0	1	0.986243552	13	7.448840851	176	13.31381898	0.005422106	21	Gut	5	0.005294302
0505A0127_Klebsiella_pneumoniae_phage	0515A	2	0.999826238	0.983742379	27	17.53142375	208	27.2078318	0.011215234	15	Gut	5	0.011129564
0505A0127_Klebsiella_pneumoniae_phage	0522W	0		0.100046897	0	0.300062519	11514	0.100046897	0.000513855	22	Skin	5	0
0505A0127_Klebsiella_pneumoniae_phage	0528Y	0		0.226043458	0	0.547818591	9902	0.275128967	0.001165491	28	Mouth	5	0
0505A0127_Klebsiella_pneumoniae_phage	0522A	2	0.999823275	0.983898703	15	9.348300814	206	16.43778334	0.005132295	22	Gut	5	0.004683382
0505A0127_Klebsiella_pneumoniae_phage	0507A	6	0.999511082	1	13301	6582.127603	0	12715.88135	7.878236639	7	Gut	5	8.240752068
0505A0127_Klebsiella_pneumoniae_phage	0508A	6	0.999511082	1	6298	2702.324844	0	6222.382054	2.796546883	8	Gut	5	2.83053212
0505A0127_Klebsiella_pneumoniae_phage	0519A	0	1	0.981475692	9	5.356452186	237	9.118258559	0.003607647	19	Gut	5	0.003560858
0505A0127_Klebsiella_pneumoniae_phage	0526A	2	0.999835242	0.9942942	144	77.76577374	73	140.611693	0.027807673	26	Gut	5	0.028477752
0505A0127_Klebsiella_pneumoniae_phage	0511A	2	0.999833486	0.99617008	61	36.29157004	49	60.30889479	0.024536964	11	Gut	5	0.024818144
0505A0127_Klebsiella_pneumoniae_phage	0505A	0	1	0.846177896	2	1.346261877	1968	1.817336251	0.000814094	5	Gut	5	0.00089592
0505A0127_Klebsiella_pneumoniae_phage	0525A	0	1	0.987963108	24	13.35274747	154	24.13920588	0.007558108	25	Gut	5	0.007514522
0505A0127_Klebsiella_pneumoniae_phage	0518A	0	1	0.982491793	17	11.46845188	224	16.81749257	0.00564774	18	Gut	5	0.005709031
0505A0127_Klebsiella_pneumoniae_phage	0506A	0	1	0.928951071	3	2.494791137	909	3.585196186	0.002144965	6	Gut	5	0.001794852
0505A0127_Klebsiella_pneumoniae_phage	0514Y	0	1	0.963967485	9	5.642984444	461	9.364858527	0.006661895	14	Mouth	5	0.006402345
0505A0127_Klebsiella_pneumoniae_phage	0516A	0	1	0.993043614	19	10.05332307	89	19.14999218	0.009691539	16	Gut	5	0.00961563
0505A0127_Klebsiella_pneumoniae_phage	0527A	6	0.999510883	1	396	168.5304089	0	392.7866969	0.177227672	27	Gut	5	0.178677533
0505A0127_Klebsiella_pneumoniae_phage	0520A	0	1	0.935907457	8	4.746438158	820	7.451070814	0.002694059	20	Gut	5	0.002892533
0505A0127_Klebsiella_pneumoniae_phage	0512W	0	1	0.974441144	10	5.881936801	327	10.29490386	0.026503972	12	Skin	5	0.025744749
0525A0216_Klebsiella_pneumoniae_57_51	0505A	0	1	0.067681458	0	0.316414778	4979821	0.078954305	0.014765841	5	Gut	5	0
0525A0216_Klebsiella_pneumoniae_57_51	0506A	1289	0.991097636	0.170031809	0	2.338339366	4433134	0.511857908	0.12784973	6	Gut	5	0
0519A0210_Enterococcus_faecalis_37_406	0523A	30	0.999989951	0.999902819	540	733.6143978	291	755.4026133	39.8197605	23	Gut	5	28.46517908
0519A0210_Enterococcus_faecalis_37_406	0507A	1	0.974358974	0.133033264	0	0.41578873	2596066	0.152505123	0.022114338	7	Gut	5	0
0519A0210_Enterococcus_faecalis_37_406	0508A	1		0.061541051	0	0.267775366	2810144	0.066232771	0.006966992	8	Gut	5	0
0519A0210_Enterococcus_faecalis_37_406	0505A	60	0.999979633	0.987068298	39	27.55385543	38723	41.08835622	4.307894184	5	Gut	5	4.088941214
0519A0210_Enterococcus_faecalis_37_406	0512W	0		0.042353387	0	0.248161562	2867600	0.049072877	0.029569034	12	Skin	5	0
0522W_scaffold_887	0524A	0		0.127194333	0	0.333190538	2834	0.127194333	1.02E-05	24	Gut	5	0
0522W_scaffold_887	0514A	0		0.05512781	0	0.795956912	3068	0.184785956	1.53E-05	14	Gut	5	0
0522W_scaffold_887	0528A	0		0.046196489	0	0.419820788	3097	0.092392978	1.41E-05	28	Gut	5	0
0522W_scaffold_887	0523A	0	1	0.967046504	13	8.189853289	107	14.58854327	0.000833875	23	Gut	5	0.000743075
0522W_scaffold_887	0517A	0		0.153988297	0	0.87340153	2747	0.346165691	2.78E-05	17	Gut	5	0
0522W_scaffold_887	0521A	0		0.030797659	0	0.218884492	3147	0.036957191	3.82E-06	21	Gut	5	0
0522W_scaffold_887	0515A	0		0.046196489	0	0.419820788	3097	0.092392978	9.67E-06	15	Gut	5	0
0522W_scaffold_887	0522W	0	1	0.99907607	19	6.358924881	3	18.28919002	0.023840077	22	Skin	5	0.024766623
0522W_scaffold_887	0528Y	0	1	0.663997536	1	1.189710273	1091	1.231598399	0.001324091	28	Mouth	5	0.001075099
0522W_scaffold_887	0522A	0		0.155836156	0	1.151457969	2741	0.461964891	3.66E-05	22	Gut	5	0
0522W_scaffold_887	0507A	0		0	0	0	3247	0	0	7	Gut	5	0
0522W_scaffold_887	0508A	0		0	0	0	3247	0	0	8	Gut	5	0
0522W_scaffold_887	0519A	34	0.910290237	0.171542963	0	3.33315676	2690	1.349245457	0.000135481	19	Gut	5	0
0522W_scaffold_887	0526A	0		0.147212812	0	0.47516986	2769	0.184785956	9.27E-06	26	Gut	5	0
0522W_scaffold_887	0511A	0		0	0	0	3247	0	0	11	Gut	5	0
0522W_scaffold_887	0505A	0		0.233754235	0	0.535910601	2488	0.277178934	3.15E-05	5	Gut	5	0
0522W_scaffold_887	0525A	0		0.566368956	1	1.651566344	1408	1.218663382	9.68E-05	25	Gut	5	7.95E-05
0522W_scaffold_887	0518A	0		0	0	0	3247	0	0	18	Gut	5	0
0522W_scaffold_887	0506A	0		0.046196489	0	0.629731182	3097	0.138589467	2.10E-05	6	Gut	5	0
0522W_scaffold_887	0514Y	0		0.043732676	0	0.204499705	3105	0.043732676	7.90E-06	14	Mouth	5	0
0522W_scaffold_887	0516A	0		0	0	0	3247	0	0	16	Gut	5	0
0522W_scaffold_887	0527A	0		0.440406529	0	1.030662157	1817	0.691099476	7.91E-05	27	Gut	5	0
0522W_scaffold_887	0520A	0		0.261472128	0	1.037186068	2398	0.461656914	4.24E-05	20	Gut	5	0
0522W_scaffold_887	0512W	0		0.049276255	0	0.432888465	3087	0.09855251	6.44E-05	12	Skin	5	0
0528Y_Rothia_mucilaginosa_59_11	0524A	0		0.009710964	0	0.120584546	2272238	0.011343113	0.000644339	24	Gut	5	0
0528Y_Rothia_mucilaginosa_59_11	0514A	0		0.000121594	0	0.022367015	2294241	0.000197863	1.15E-05	14	Gut	5	0
0528Y_Rothia_mucilaginosa_59_11	0528A	0		0.001177153	0	0.034687201	2291819	0.001186305	0.000127502	28	Gut	5	0
0528Y_Rothia_mucilaginosa_59_11	0523A	0	1	0.000156024	0	0.029210618	2294162	0.000278054	1.12E-05	23	Gut	5	0
0528Y_Rothia_mucilaginosa_59_11	0517A	0		0.000115928	0	0.014127467	2294254	0.000143821	8.15E-06	17	Gut	5	0
0528Y_Rothia_mucilaginosa_59_11	0521A	0		0.000156024	0	0.016868724	2294162	0.000193069	1.41E-05	21	Gut	5	0
0528Y_Rothia_mucilaginosa_59_11	0515A	0		2.83E-05	0	0.005322364	2294455	2.83E-05	2.09E-06	15	Gut	5	0
0528Y_Rothia_mucilaginosa_59_11	0522W	21	0.99064588	0.005846975	0	1.123039672	2281104	0.025335582	0.023337463	22	Skin	5	0
0528Y_Rothia_mucilaginosa_59_11	0528Y	10	0.999995492	0.999739815	15	8.247901953	597	16.56990569	12.58862307	28	Mouth	5	11.39592159
0528Y_Rothia_mucilaginosa_59_11	0522A	0		0.000922633	0	0.037486258	2292403	0.001083887	6.07E-05	22	Gut	5	0
0528Y_Rothia_mucilaginosa_59_11	0507A	0		8.72E-06	0	0.002952346	2294500	8.72E-06	9.69E-07	7	Gut	5	0
0528Y_Rothia_mucilaginosa_59_11	0508A	0		5.23E-05	0	0.007231582	2294400	5.23E-05	4.22E-06	8	Gut	5	0
0528Y_Rothia_mucilaginosa_59_11	0519A	0		0.000220961	0	0.023310334	2294013	0.000311612	2.21E-05	19	Gut	5	0
0528Y_Rothia_mucilaginosa_59_11	0526A	0		0.003313547	0	0.075930814	2286917	0.003959434	0.000140431	26	Gut	5	0
0528Y_Rothia_mucilaginosa_59_11	0511A	0		2.92E-05	0	0.005403624	2294453	2.92E-05	2.13E-06	11	Gut	5	0
0528Y_Rothia_mucilaginosa_59_11	0505A	0		0.000158203	0	0.02330187	2294157	0.000236215	1.90E-05	5	Gut	5	0
0528Y_Rothia_mucilaginosa_59_11	0525A	0		0.00091566	0	0.039792424	2292419	0.001099141	6.17E-05	25	Gut	5	0
0528Y_Rothia_mucilaginosa_59_11	0518A	0		2.35E-05	0	0.004851163	2294466	2.35E-05	1.42E-06	18	Gut	5	0
0528Y_Rothia_mucilaginosa_59_11	0506A	4	0.989071038	0.000196119	0	1.202662259	2294070	0.008383889	0.000899577	6	Gut	5	0
0528Y_Rothia_mucilaginosa_59_11	0514Y	3	0.95890411	0.002376968	0	0.36083318	2289066	0.004436222	0.000565972	14	Mouth	5	0
0528Y_Rothia_mucilaginosa_59_11	0516A	0		0.000302896	0	0.022335609	2293825	0.000368269	3.34E-05	16	Gut	5	0
0528Y_Rothia_mucilaginosa_59_11	0527A	0		0.002110681	0	0.053066643	2289677	0.002331642	0.000188678	27	Gut	5	0
0528Y_Rothia_mucilaginosa_59_11	0520A	0		4.79E-05	0	0.008682959	2294410	5.71E-05	3.70E-06	20	Gut	5	0
0528Y_Rothia_mucilaginosa_59_11	0512W	3	0.960526316	0.006442306	0	1.020602889	2279738	0.01365035	0.006302574	12	Skin	5	0
0514Y_Staphylococcus_phage_34_154	0524A	0		0.003543921	0	0.059425261	42176	0.003543921	3.71E-06	24	Gut	5	0
0514Y_Staphylococcus_phage_34_154	0514A	0		0.011127912	0	0.146780149	41855	0.014671833	1.58E-05	14	Gut	5	0
0514Y_Staphylococcus_phage_34_154	0528A	0		0	0	0	42326	0	0	28	Gut	5	0
0514Y_Staphylococcus_phage_34_154	0523A	0		0.076548693	0	0.321111677	39086	0.087983745	6.56E-05	23	Gut	5	0
0514Y_Staphylococcus_phage_34_154	0517A	0		0	0	0	42326	0	0	17	Gut	5	0
0514Y_Staphylococcus_phage_34_154	0521A	0		0.003543921	0	0.059425261	42176	0.003543921	4.77E-06	21	Gut	5	0
0514Y_Staphylococcus_phage_34_154	0515A	0		0	0	0	42326	0	0	15	Gut	5	0
0514Y_Staphylococcus_phage_34_154	0522W	0	1	1	34	7.25984003	0	33.54221991	0.569941036	22	Skin	5	0.577719521
0514Y_Staphylococcus_phage_34_154	0528Y	0		0	0	0	42326	0	0	28	Mouth	5	0
0514Y_Staphylococcus_phage_34_154	0522A	0		0.007087842	0	0.167780863	42026	0.014175684	1.46E-05	22	Gut	5	0
0514Y_Staphylococcus_phage_34_154	0507A	0		0	0	0	42326	0	0	7	Gut	5	0
0514Y_Staphylococcus_phage_34_154	0508A	0		0	0	0	42326	0	0	8	Gut	5	0
0514Y_Staphylococcus_phage_34_154	0519A	0		0	0	0	42326	0	0	19	Gut	5	0
0514Y_Staphylococcus_phage_34_154	0526A	0		0	0	0	42326	0	0	26	Gut	5	0
0514Y_Staphylococcus_phage_34_154	0511A	0		0.028185985	0	0.22140571	41133	0.03543921	4.77E-05	11	Gut	5	0
0514Y_Staphylococcus_phage_34_154	0505A	0		0	0	0	42326	0	0	5	Gut	5	0
0514Y_Staphylococcus_phage_34_154	0525A	0		0	0	0	42326	0	0	25	Gut	5	0
0514Y_Staphylococcus_phage_34_154	0518A	0		0	0	0	42326	0	0	18	Gut	5	0
0514Y_Staphylococcus_phage_34_154	0506A	0		0	0	0	42326	0	0	6	Gut	5	0
0514Y_Staphylococcus_phage_34_154	0514Y	0	1	1	243	32.24764578	0	242.8847989	0.571607301	14	Mouth	5	0.571878416
0514Y_Staphylococcus_phage_34_154	0516A	0		0	0	0	42326	0	0	16	Gut	5	0
0514Y_Staphylococcus_phage_34_154	0527A	0		0	0	0	42326	0	0	27	Gut	5	0
0514Y_Staphylococcus_phage_34_154	0520A	0		0	0	0	42326	0	0	20	Gut	5	0
0514Y_Staphylococcus_phage_34_154	0512W	0		0.322284175	0	0.715794282	28685	0.43750886	0.003726288	12	Skin	5	0
0528Y_Escherichia_coli_51_14	0523A	22	0.999995524	0.999630892	56	386.5467403	1822	124.2587296	10.79762385	23	Gut	5	4.866192802
0522W_Pseudomonas_aeruginosa_phage_62_13	0524A	18	0.997567239	0.908013019	3	2.12602747	3561	2.922246332	0.002800613	24	Gut	5	0.00287513
0522W_Pseudomonas_aeruginosa_phage_62_13	0514A	1	0.999974101	1	63	18.49493703	0	66.30546084	0.065269285	14	Gut	5	0.06201548
0522W_Pseudomonas_aeruginosa_phage_62_13	0528A	0		0	0	0	38712	0	0	28	Gut	5	0
0522W_Pseudomonas_aeruginosa_phage_62_13	0523A	1	0.999973726	0.999664187	14	5.122812664	13	14.34870324	0.00977834	23	Gut	5	0.009540706
0522W_Pseudomonas_aeruginosa_phage_62_13	0517A	0	1	0.786422815	1	1.296209804	8268	1.586200661	0.001516343	17	Gut	5	0.000955959
0522W_Pseudomonas_aeruginosa_phage_62_13	0521A	0		0.006974582	0	0.083222213	38442	0.006974582	8.59E-06	21	Gut	5	0
0522W_Pseudomonas_aeruginosa_phage_62_13	0515A	1	0.999974099	1	31	9.321622989	0	32.3615933	0.040363011	15	Gut	5	0.038664763
0522W_Pseudomonas_aeruginosa_phage_62_13	0522W	0	1	1	20	6.546313589	0	19.71696115	0.306419562	22	Skin	5	0.310818244
0522W_Pseudomonas_aeruginosa_phage_62_13	0528Y	0		0.086278157	0	0.299016227	35372	0.090023765	0.001153903	28	Mouth	5	0
0522W_Pseudomonas_aeruginosa_phage_62_13	0522A	0		0.229567059	0	0.721989106	29825	0.346120066	0.00032699	22	Gut	5	0
0522W_Pseudomonas_aeruginosa_phage_62_13	0507A	0		0.015964042	0	0.131601594	38094	0.01650651	3.09E-05	7	Gut	5	0
0522W_Pseudomonas_aeruginosa_phage_62_13	0508A	0		0.001394916	0	0.03732252	38658	0.001394916	1.90E-06	8	Gut	5	0
0522W_Pseudomonas_aeruginosa_phage_62_13	0519A	0		0.104773714	0	0.33943699	34656	0.112471585	0.000134646	19	Gut	5	0
0522W_Pseudomonas_aeruginosa_phage_62_13	0526A	0	1	0.720009299	1	1.206159442	10839	1.346765861	0.000805888	26	Gut	5	0.000598387
0522W_Pseudomonas_aeruginosa_phage_62_13	0511A	2	0.999948169	0.999612523	19	6.210576239	15	19.83131845	0.024413515	11	Gut	5	0.023390113
0522W_Pseudomonas_aeruginosa_phage_62_13	0505A	0		0.007749535	0	0.087689679	38412	0.007749535	1.05E-05	5	Gut	5	0
0522W_Pseudomonas_aeruginosa_phage_62_13	0525A	0		0.227603844	0	0.531215109	29901	0.266764827	0.000252731	25	Gut	5	0
0522W_Pseudomonas_aeruginosa_phage_62_13	0518A	3	0.990536278	0.607072742	1	1.153464489	15211	1.075118826	0.001092469	18	Gut	5	0.001016138
0522W_Pseudomonas_aeruginosa_phage_62_13	0506A	0		0.02433354	0	0.203452117	37770	0.030326514	5.49E-05	6	Gut	5	0
0522W_Pseudomonas_aeruginosa_phage_62_13	0514Y	1	0.999974101	1	284	50.02169297	0	282.4064889	0.607869685	14	Mouth	5	0.61129966
0522W_Pseudomonas_aeruginosa_phage_62_13	0516A	0	1	0.963318868	3	1.966666822	1420	3.54561893	0.005429445	16	Gut	5	0.004593933
0522W_Pseudomonas_aeruginosa_phage_62_13	0527A	0		0.07589378	0	0.322195559	35774	0.085244885	0.000116381	27	Gut	5	0
0522W_Pseudomonas_aeruginosa_phage_62_13	0520A	0		0.019761314	0	0.202760479	37947	0.027123373	2.97E-05	20	Gut	5	0
0522W_Pseudomonas_aeruginosa_phage_62_13	0512W	1	0.999974093	1	36	10.30570586	0	37.30765654	0.290620269	12	Skin	5	0.280433848
0507A0129_Escherichia_coli_phage	0524A	0	1	0.976171773	5	2.443833884	273	4.833376975	0.00137092	24	Gut	5	0.001418181
0507A0129_Escherichia_coli_phage	0514A	0	1	0.922929214	2	1.478452494	883	2.248930785	0.00065518	14	Gut	5	0.00058266
0507A0129_Escherichia_coli_phage	0528A	0	1	1	25	5.274045878	0	25.35305927	0.013606012	28	Gut	5	0.013416539
0507A0129_Escherichia_coli_phage	0523A	0	1	1	285	51.02838951	0	290.7090861	0.058632226	23	Gut	5	0.057480778
0507A0129_Escherichia_coli_phage	0517A	0		0.246399581	0	0.526406292	8634	0.283407524	8.02E-05	17	Gut	5	0
0507A0129_Escherichia_coli_phage	0521A	0	1	1	8	3.000662619	0	7.959500742	0.002902791	21	Gut	5	0.002917561
0507A0129_Escherichia_coli_phage	0515A	0	1	0.988216811	4	2.235911568	135	4.242908266	0.001566183	15	Gut	5	0.001476519
0507A0129_Escherichia_coli_phage	0522W	0		0.083791568	0	0.277074975	10497	0.083791568	0.000385391	22	Skin	5	0
0507A0129_Escherichia_coli_phage	0528Y	0		0.068778912	0	0.253077802	10669	0.068778912	0.000260911	28	Mouth	5	0
0507A0129_Escherichia_coli_phage	0522A	0	1	1	14	4.870895131	0	13.76939862	0.003849886	22	Gut	5	0.003914362
0507A0129_Escherichia_coli_phage	0507A	0	1	1	4095	401.050295	0	4088.382474	2.268290319	7	Gut	5	2.271961813
0507A0129_Escherichia_coli_phage	0508A	0	1	1	2574	350.5347366	0	2593.584446	1.043831482	8	Gut	5	1.035949393
0507A0129_Escherichia_coli_phage	0519A	0		0.140961857	0	0.408604228	9842	0.155538099	5.51E-05	19	Gut	5	0
0507A0129_Escherichia_coli_phage	0526A	0	1	1	55	9.560210454	0	55.66588112	0.009858183	26	Gut	5	0.009740258
0507A0129_Escherichia_coli_phage	0511A	0	1	0.995984987	6	3.112467344	46	6.663000786	0.002427582	11	Gut	5	0.002186026
0507A0129_Escherichia_coli_phage	0505A	0		0.370253993	0	0.836883238	7215	0.535044078	0.000214631	5	Gut	5	0
0507A0129_Escherichia_coli_phage	0525A	0	1	0.670681679	1	1.115691044	3773	1.102644671	0.000309165	25	Gut	5	0.000280385
0507A0129_Escherichia_coli_phage	0518A	0		0.116609933	0	0.545717467	10121	0.171510867	5.16E-05	18	Gut	5	0
0507A0129_Escherichia_coli_phage	0506A	0	1	0.768700358	1	2.359198868	2650	1.764685345	0.000945451	6	Gut	5	0.000535762
0507A0129_Escherichia_coli_phage	0514Y	0		0.027930523	0	0.164773811	11137	0.027930523	1.78E-05	14	Mouth	5	0
0507A0129_Escherichia_coli_phage	0516A	0		0.298158331	0	0.730983715	8041	0.407785633	0.000184808	16	Gut	5	0
0507A0129_Escherichia_coli_phage	0527A	0	1	1	190	28.24978346	0	192.7289866	0.077872903	27	Gut	5	0.076770246
0507A0129_Escherichia_coli_phage	0520A	0		0.194989962	0	0.542660271	9223	0.245788601	7.96E-05	20	Gut	5	0
0507A0129_Escherichia_coli_phage	0512W	0	1	0.989351488	6	2.999903311	122	6.043466876	0.013932831	12	Skin	5	0.013832621
0514Y_Staphylococcus_epidermidis_32_9	0524A	0	1	0.094724655	0	0.380579285	2196389	0.113640157	0.00682576	24	Gut	5	0
0514Y_Staphylococcus_epidermidis_32_9	0528Y	8	0.989730424	0.091467313	0	0.575294845	2204292	0.108746931	0.087359859	28	Mouth	5	0
0514Y_Staphylococcus_epidermidis_32_9	0507A	0		0.010464465	0	0.112915398	2400822	0.011268599	0.00132396	7	Gut	5	0
0514Y_Staphylococcus_epidermidis_32_9	0508A	0		0.004821922	0	0.075395854	2414512	0.005119093	0.000436295	8	Gut	5	0
0514Y_Staphylococcus_epidermidis_32_9	0526A	0		0.01770827	0	0.182663389	2383247	0.021520799	0.000807093	26	Gut	5	0
0514Y_Staphylococcus_epidermidis_32_9	0505A	0		0.038335907	0	0.232919011	2333200	0.043510643	0.003696213	5	Gut	5	0
0514Y_Staphylococcus_epidermidis_32_9	0506A	10507	0.978285445	0.264529342	0	5.944654567	1784407	2.659473558	0.301734681	6	Gut	5	0
0514Y_Staphylococcus_epidermidis_32_9	0527A	3	0.989761092	0.134318491	0	0.452143554	2100326	0.16004791	0.013694526	27	Gut	5	0
0522A0213_Enterococcus_faecalis_plasmid	0524A	0	1	1	297	212.9901765	0	334.7798721	0.549627265	24	Gut	5	0.487601888
0522A0213_Enterococcus_faecalis_plasmid	0514A	1	0.999984696	0.999698414	41	23.21580202	20	41.37479643	0.069769907	14	Gut	5	0.069137891
0522A0213_Enterococcus_faecalis_plasmid	0528A	1	0.999984767	0.999984921	109	57.45655975	1	106.3437783	0.330339103	28	Gut	5	0.33859021
0522A0213_Enterococcus_faecalis_plasmid	0523A	1	0.999984783	1	1025	1965.839724	0	1706.658634	1.99237852	23	Gut	5	1.196600153
0522A0213_Enterococcus_faecalis_plasmid	0517A	1	0.999984781	0.999984921	443	219.5686889	1	417.0163761	0.682912421	17	Gut	5	0.725463602
0522A0213_Enterococcus_faecalis_plasmid	0521A	2	0.999969554	0.99977381	140	85.54431416	15	145.986308	0.308169377	21	Gut	5	0.295532597
0522A0213_Enterococcus_faecalis_plasmid	0515A	1	0.999984577	0.998733337	35	18.7892987	84	34.60134809	0.073929776	15	Gut	5	0.074781542
0522A0213_Enterococcus_faecalis_plasmid	0522W	0	1	0.991917486	14	8.581520758	536	14.43363592	0.384259813	22	Skin	5	0.37271533
0522A0213_Enterococcus_faecalis_plasmid	0528Y	0	1	0.680831172	1	1.282498235	21166	1.312488691	0.028819088	28	Mouth	5	0.02195759
0522A0213_Enterococcus_faecalis_plasmid	0522A	0	1	0.999984921	363	189.5971068	1	351.0876712	0.568193031	22	Gut	5	0.587471698
0522A0213_Enterococcus_faecalis_plasmid	0507A	0		0.136603535	0	0.508775672	57257	0.17976054	0.000577283	7	Gut	5	0
0522A0213_Enterococcus_faecalis_plasmid	0508A	0		0.075275952	0	0.332106087	61324	0.088696544	0.000206626	8	Gut	5	0
0522A0213_Enterococcus_faecalis_plasmid	0519A	1	0.999984782	1	350	315.5361609	0	434.3294077	0.890724492	19	Gut	5	0.717781404
0522A0213_Enterococcus_faecalis_plasmid	0526A	0	1	1	721	424.8867308	0	741.6906176	0.760287703	26	Gut	5	0.739078291
0522A0213_Enterococcus_faecalis_plasmid	0511A	1	0.999984756	0.999909524	103	51.53278541	6	97.83074974	0.206313108	11	Gut	5	0.217214426
0522A0213_Enterococcus_faecalis_plasmid	0505A	2	0.999860617	0.266934073	0	67.99649004	48614	24.96667471	0.05797116	5	Gut	5	0
0522A0213_Enterococcus_faecalis_plasmid	0525A	1	0.999984783	1	412	310.9012339	0	474.9138519	0.770756048	25	Gut	5	0.668650726
0522A0213_Enterococcus_faecalis_plasmid	0518A	1	0.999984782	0.999984921	287	176.3515496	1	299.6082544	0.521529928	18	Gut	5	0.499582662
0522A0213_Enterococcus_faecalis_plasmid	0506A	3	0.999763239	0.302536341	0	54.31720166	46253	16.66854153	0.051691235	6	Gut	5	0
0522A0213_Enterococcus_faecalis_plasmid	0514Y	0	1	0.946634296	6	4.466181492	3539	6.490907172	0.023933925	14	Mouth	5	0.022123803
0522A0213_Enterococcus_faecalis_plasmid	0516A	0	1	0.999924603	160	88.61597998	5	157.9447041	0.41432504	16	Gut	5	0.419716551
0522A0213_Enterococcus_faecalis_plasmid	0527A	1	0.999984781	0.999924603	246	133.6903127	5	241.0442276	0.563746002	27	Gut	5	0.575336393
0522A0213_Enterococcus_faecalis_plasmid	0520A	0	1	1	225	154.3859325	0	249.0191055	0.466694818	20	Gut	5	0.42167983
0522A0213_Enterococcus_faecalis_plasmid	0512W	0		0.072893419	0	0.304995874	61482	0.081835454	0.001092049	12	Skin	5	0
0527A0218_Klebsiella_plasmid	0524A	1	0.999973097	0.923379646	95	51.99316627	3193	101.243443	0.104450922	24	Gut	5	0.098009681
0527A0218_Klebsiella_plasmid	0514A	2	0.999945917	0.939169246	27	14.38593803	2535	27.61029923	0.029257676	14	Gut	5	0.028610963
0527A0218_Klebsiella_plasmid	0528A	0	1	0.993520985	73	38.33510737	270	75.05708732	0.146512962	28	Gut	5	0.142497486
0527A0218_Klebsiella_plasmid	0523A	0	1	0.918340412	3607	1873.943669	3403	3751.032971	2.751772418	23	Gut	5	2.646109269
0527A0218_Klebsiella_plasmid	0517A	2	0.999946023	0.915316872	39	21.34675076	3529	40.40285077	0.04157769	17	Gut	5	0.040134047
0527A0218_Klebsiella_plasmid	0521A	1	0.999972993	0.908309937	22	11.66138799	3821	21.84971084	0.028984078	21	Gut	5	0.02918344
0527A0218_Klebsiella_plasmid	0515A	0	1	0.936649629	42	21.94058052	2640	42.67055408	0.057291619	15	Gut	5	0.0563913
0527A0218_Klebsiella_plasmid	0522W	0		0.187555492	0	0.490383417	33857	0.221558323	0.003706583	22	Skin	5	0
0527A0218_Klebsiella_plasmid	0528Y	0		0.320447292	0	0.689009911	28319	0.421831882	0.005820503	28	Mouth	5	0
0527A0218_Klebsiella_plasmid	0522A	0	1	0.903534663	26	14.49862988	4020	26.67811293	0.027131379	22	Gut	5	0.026441745
0527A0218_Klebsiella_plasmid	0507A	0	1	1	17636	10019.84436	0	19394.9701	39.13993397	7	Gut	5	35.59025211
0527A0218_Klebsiella_plasmid	0508A	0	1	1	8536	4475.662921	0	8876.175629	12.99390651	8	Gut	5	12.49592061
0527A0218_Klebsiella_plasmid	0519A	3	0.999915858	0.905958294	13	7.194289275	3919	12.76214815	0.016446913	19	Gut	5	0.016753438
0527A0218_Klebsiella_plasmid	0526A	1	0.999973762	0.997840328	206	111.0990181	90	221.7069565	0.142814053	26	Gut	5	0.13269631
0527A0218_Klebsiella_plasmid	0511A	0	1	0.958558299	92	52.89604354	1727	101.1610395	0.134060602	11	Gut	5	0.121920212
0527A0218_Klebsiella_plasmid	0505A	0	1	0.776282005	2	1.635480057	9323	1.867804094	0.00272533	5	Gut	5	0.002918218
0527A0218_Klebsiella_plasmid	0525A	0	1	0.925587311	38	20.1877168	3101	38.44021309	0.039203454	25	Gut	5	0.038754501
0527A0218_Klebsiella_plasmid	0518A	0	1	0.907878003	27	15.71972956	3839	28.68180837	0.031373895	18	Gut	5	0.029534231
0527A0218_Klebsiella_plasmid	0506A	0	1	0.916084755	5	3.877073022	3497	5.595301514	0.010903834	6	Gut	5	0.009743742
0527A0218_Klebsiella_plasmid	0514Y	0	1	0.915652821	13	7.962713674	3515	13.72229021	0.031795933	14	Mouth	5	0.030122313
0527A0218_Klebsiella_plasmid	0516A	2	0.999946131	0.917740503	28	14.79572102	3428	28.93151441	0.047691801	16	Gut	5	0.046156257
0527A0218_Klebsiella_plasmid	0527A	0	1	0.999880018	546	272.9862797	5	559.3845176	0.822116992	27	Gut	5	0.802446016
0527A0218_Klebsiella_plasmid	0520A	2	0.999944154	0.913253186	13	7.162812279	3615	12.75180573	0.015017873	20	Gut	5	0.015310173
0527A0218_Klebsiella_plasmid	0512W	0	1	0.963117606	14	8.574131278	1537	14.88678521	0.124835473	12	Skin	5	0.117399196
0528Y_scaffold_234	0524A	0		0	0	0	7235	0	0	24	Gut	5	0
0528Y_scaffold_234	0514A	0		0	0	0	7235	0	0	14	Gut	5	0
0528Y_scaffold_234	0528A	0		0	0	0	7235	0	0	28	Gut	5	0
0528Y_scaffold_234	0523A	0		0	0	0	7235	0	0	23	Gut	5	0
0528Y_scaffold_234	0517A	0		0	0	0	7235	0	0	17	Gut	5	0
0528Y_scaffold_234	0521A	0		0	0	0	7235	0	0	21	Gut	5	0
0528Y_scaffold_234	0515A	0		0	0	0	7235	0	0	15	Gut	5	0
0528Y_scaffold_234	0522W	0		0	0	0	7235	0	0	22	Skin	5	0
0528Y_scaffold_234	0528Y	1	0.999859846	1	72	12.79195992	0	72.52315135	0.173732692	28	Mouth	5	0.172479458
0528Y_scaffold_234	0522A	0		0	0	0	7235	0	0	22	Gut	5	0
0528Y_scaffold_234	0507A	0		0	0	0	7235	0	0	7	Gut	5	0
0528Y_scaffold_234	0508A	0		0	0	0	7235	0	0	8	Gut	5	0
0528Y_scaffold_234	0519A	0		0	0	0	7235	0	0	19	Gut	5	0
0528Y_scaffold_234	0526A	0		0	0	0	7235	0	0	26	Gut	5	0
0528Y_scaffold_234	0511A	0		0	0	0	7235	0	0	11	Gut	5	0
0528Y_scaffold_234	0505A	0		0	0	0	7235	0	0	5	Gut	5	0
0528Y_scaffold_234	0525A	0		0	0	0	7235	0	0	25	Gut	5	0
0528Y_scaffold_234	0518A	0		0	0	0	7235	0	0	18	Gut	5	0
0528Y_scaffold_234	0506A	0		0	0	0	7235	0	0	6	Gut	5	0
0528Y_scaffold_234	0514Y	0		0	0	0	7235	0	0	14	Mouth	5	0
0528Y_scaffold_234	0516A	0		0	0	0	7235	0	0	16	Gut	5	0
0528Y_scaffold_234	0527A	0		0	0	0	7235	0	0	27	Gut	5	0
0528Y_scaffold_234	0520A	0		0	0	0	7235	0	0	20	Gut	5	0
0528Y_scaffold_234	0512W	0		0	0	0	7235	0	0	12	Skin	5	0
0525A0216_Enterococcus_faecalis_phage_	0524A	0	1	0.642756843	165	286.5524471	15519	211.1634401	0.227095824	24	Gut	5	0.17744933
0525A0216_Enterococcus_faecalis_phage_	0514A	0	1	0.638682351	11	37.74187056	15696	20.31428835	0.022439614	14	Gut	5	0.012150844
0525A0216_Enterococcus_faecalis_phage_	0528A	0	1	0.622545522	31	73.29356772	16397	49.85221335	0.101441073	28	Gut	5	0.063079913
0525A0216_Enterococcus_faecalis_phage_	0523A	0	1	0.632052669	125	497.2571303	15984	346.0045809	0.264599201	23	Gut	5	0.095590931
0525A0216_Enterococcus_faecalis_phage_	0517A	0	1	0.616307175	125	311.6931423	16668	201.6901545	0.216360557	17	Gut	5	0.134092166
0525A0216_Enterococcus_faecalis_phage_	0521A	0	1	0.632121728	55	98.50666124	15981	72.54271311	0.100311942	21	Gut	5	0.076053908
0525A0216_Enterococcus_faecalis_phage_	0515A	2	0.999904123	0.621762851	8	27.61049998	16431	16.18095808	0.022647074	15	Gut	5	0.011196901
0525A0216_Enterococcus_faecalis_phage_	0522W	1	0.99992497	0.611818328	3	27.67967691	16863	11.92362054	0.207940392	22	Skin	5	0.0523181
0525A0216_Enterococcus_faecalis_phage_	0528Y	0		0.315784627	0	6.506670097	29723	1.296033701	0.018641569	28	Mouth	5	0
0525A0216_Enterococcus_faecalis_phage_	0522A	2	0.999908638	0.637393246	113	201.2949209	15752	147.8245206	0.15671418	22	Gut	5	0.119795432
0525A0216_Enterococcus_faecalis_phage_	0507A	0		0.143274786	0	2.168034309	37217	0.396721991	0.000834569	7	Gut	5	0
0525A0216_Enterococcus_faecalis_phage_	0508A	0		0.108906333	0	9.94403745	38710	1.126516425	0.001719081	8	Gut	5	0
0525A0216_Enterococcus_faecalis_phage_	0519A	0	1	0.629520499	269	417.1040864	16094	323.393177	0.4344467	19	Gut	5	0.361374854
0525A0216_Enterococcus_faecalis_phage_	0526A	0	1	0.623190074	311	601.1158598	16369	427.4263714	0.287010633	26	Gut	5	0.208832007
0525A0216_Enterococcus_faecalis_phage_	0511A	0	1	0.670541654	25	69.44989028	14312	43.89892037	0.060643851	11	Gut	5	0.034536072
0525A0216_Enterococcus_faecalis_phage_	0505A	0	1	0.45348864	0	347.7701104	23741	88.44761861	0.134529932	5	Gut	5	0
0525A0216_Enterococcus_faecalis_phage_	0525A	1	0.99995434	0.633917267	213	293.1027957	15903	240.9202366	0.256127893	25	Gut	5	0.226445241
0525A0216_Enterococcus_faecalis_phage_	0518A	0	1	0.62609056	132	278.1812031	16243	189.7360788	0.216349987	18	Gut	5	0.150515381
0525A0216_Enterococcus_faecalis_phage_	0506A	4	0.999661877	0.420754587	0	264.4131982	25163	60.31882323	0.122533168	6	Gut	5	0
0525A0216_Enterococcus_faecalis_phage_	0514Y	1	0.999628529	0.554038811	1	33.57754761	19373	10.12840404	0.024464201	14	Mouth	5	0.002415405
0525A0216_Enterococcus_faecalis_phage_	0516A	0	1	0.618862365	48	92.39545444	16557	66.94684745	0.115039698	16	Gut	5	0.082481935
0525A0216_Enterococcus_faecalis_phage_	0527A	1	0.999954336	0.616284156	78	144.9297171	16669	104.3866163	0.159923782	27	Gut	5	0.119498604
0525A0216_Enterococcus_faecalis_phage_	0520A	0	1	0.633065537	123	245.057665	15940	173.5318938	0.213039977	20	Gut	5	0.151003465
0525A0216_Enterococcus_faecalis_phage_	0512W	0		0.092815543	0	6.270519071	39409	1.506410994	0.013168176	12	Skin	5	0
0528Y_Streptococcus_mitis_40_11	0524A	0	1	0.011860135	0	6.997517819	1916603	0.62471676	0.029997669	24	Gut	5	0
0528Y_Streptococcus_mitis_40_11	0514A	2	0.999823165	0.009396749	0	0.680689566	1921381	0.057414724	0.002831724	14	Gut	5	0
0528Y_Streptococcus_mitis_40_11	0528A	0	1	0.009359628	0	1.539247075	1921453	0.1329558	0.012079546	28	Gut	5	0
0528Y_Streptococcus_mitis_40_11	0523A	3	0.999819495	0.01095325	0	9.275878178	1918362	0.691202909	0.02360077	23	Gut	5	0
0528Y_Streptococcus_mitis_40_11	0517A	0	1	0.009063692	0	6.685065134	1922027	0.593782142	0.028440318	17	Gut	5	0
0528Y_Streptococcus_mitis_40_11	0521A	0	1	0.009148245	0	2.327996365	1921863	0.20755287	0.012814496	21	Gut	5	0
0528Y_Streptococcus_mitis_40_11	0515A	0	1	0.008756929	0	0.470881743	1922622	0.039207943	0.002450168	15	Gut	5	0
0528Y_Streptococcus_mitis_40_11	0522W	4	0.99751707	0.01436425	0	0.301924969	1911746	0.029015672	0.022593175	22	Skin	5	0
0528Y_Streptococcus_mitis_40_11	0522A	0	1	0.00879405	0	4.635020763	1922550	0.408336843	0.019328329	22	Gut	5	0
0528Y_Streptococcus_mitis_40_11	0507A	30	0.92	0.002910899	0	0.200982513	1933961	0.006364691	0.000597816	7	Gut	5	0
0528Y_Streptococcus_mitis_40_11	0508A	8	0.938461538	0.001603933	0	0.09214423	1936496	0.002451012	0.000167001	8	Gut	5	0
0528Y_Streptococcus_mitis_40_11	0519A	0	1	0.009415825	0	10.3009968	1921344	0.934507351	0.056053444	19	Gut	5	0
0528Y_Streptococcus_mitis_40_11	0526A	0	1	0.010320132	0	12.49607633	1919590	1.114693853	0.033419982	26	Gut	5	0
0528Y_Streptococcus_mitis_40_11	0511A	0	1	0.009134325	0	1.473850844	1921890	0.129224116	0.007970589	11	Gut	5	0
0528Y_Streptococcus_mitis_40_11	0505A	102	0.994581385	0.013495002	0	225.5412688	1913432	6.125628027	0.41600383	5	Gut	5	0
0528Y_Streptococcus_mitis_40_11	0525A	2	0.999881594	0.011025429	0	7.895480063	1918222	0.705085102	0.033468717	25	Gut	5	0
0528Y_Streptococcus_mitis_40_11	0518A	0	1	0.008937893	0	5.953204425	1922271	0.528977262	0.026931335	18	Gut	5	0
0528Y_Streptococcus_mitis_40_11	0506A	169	0.991540695	0.012274652	0	150.3610839	1915799	4.600556195	0.417277598	6	Gut	5	0
0528Y_Streptococcus_mitis_40_11	0514Y	14	0.956656347	0.007382939	0	0.258655371	1925287	0.012809296	0.001381431	14	Mouth	5	0
0528Y_Streptococcus_mitis_40_11	0516A	0	1	0.008979139	0	2.187310918	1922191	0.194696142	0.014937877	16	Gut	5	0
0528Y_Streptococcus_mitis_40_11	0527A	0	1	0.009829311	0	3.317429625	1920542	0.299261139	0.02047069	27	Gut	5	0
0528Y_Streptococcus_mitis_40_11	0520A	0	1	0.008972952	0	5.077591373	1922203	0.449259051	0.024625926	20	Gut	5	0
0528Y_Streptococcus_mitis_40_11	0512W	5	0.969135802	0.010301571	0	0.189387383	1919626	0.01401521	0.005470105	12	Skin	5	0
0514Y_conjugative_transposon	0524A	0	1	0.996289775	81	48.8043865	59	95.50440196	0.037598087	24	Gut	5	0.031888007
0514Y_conjugative_transposon	0514A	0	1	0.958684442	7	5.03488205	657	7.961388505	0.003219249	14	Gut	5	0.002830504
0514Y_conjugative_transposon	0528A	0	1	0.989749717	17	11.68328262	163	20.56087285	0.015315207	28	Gut	5	0.012662815
0514Y_conjugative_transposon	0523A	0	1	0.995157842	132	495.6353058	77	299.9184379	0.083957941	23	Gut	5	0.03695154
0514Y_conjugative_transposon	0517A	0	1	0.997170167	78	35.85085084	45	83.68557414	0.032862147	17	Gut	5	0.030629502
0514Y_conjugative_transposon	0521A	0	1	0.997421708	27	17.06362905	41	31.86863288	0.01613148	21	Gut	5	0.013667043
0514Y_conjugative_transposon	0515A	0	1	0.932209785	5	3.669726269	1078	5.77845554	0.002960544	15	Gut	5	0.002561709
0514Y_conjugative_transposon	0522W	0	1	0.87536159	2	1.912547585	1982	2.656332537	0.016957627	22	Skin	5	0.012767699
0514Y_conjugative_transposon	0528Y	0	1	0.71802289	2	2.41664319	4484	2.40648975	0.012670744	28	Mouth	5	0.010530478
0514Y_conjugative_transposon	0522A	0	1	0.994214564	55	34.08366431	92	64.92416048	0.025195332	22	Gut	5	0.021344031
0514Y_conjugative_transposon	0507A	0		0.126399195	0	0.450065268	13892	0.160357188	0.000123486	7	Gut	5	0
0514Y_conjugative_transposon	0508A	0		0.122185889	0	0.360401695	13959	0.130423846	7.29E-05	8	Gut	5	0
0514Y_conjugative_transposon	0519A	0	1	0.998868067	115	79.84417109	18	150.3979374	0.073960436	19	Gut	5	0.056552971
0514Y_conjugative_transposon	0526A	0	1	0.996981512	148	100.9796696	48	185.2624827	0.045538224	26	Gut	5	0.036378964
0514Y_conjugative_transposon	0511A	0	1	0.987548736	17	9.830017895	198	18.36102377	0.009284997	11	Gut	5	0.00859674
0514Y_conjugative_transposon	0505A	0	1	0.816060873	214	141.4676857	2925	189.6679034	0.10560356	5	Gut	5	0.119151218
0514Y_conjugative_transposon	0525A	0	1	0.999811344	91	75.34671064	3	120.976984	0.047080198	25	Gut	5	0.035414158
0514Y_conjugative_transposon	0518A	0	1	0.998679411	71	38.89156206	21	79.21575902	0.033065148	18	Gut	5	0.02963584
0514Y_conjugative_transposon	0506A	1	0.999919562	0.811218715	186	106.5039456	3002	149.7211043	0.111336037	6	Gut	5	0.138313853
0514Y_conjugative_transposon	0514Y	0	1	0.688403974	1	1.266623855	4955	1.353917746	0.00119711	14	Mouth	5	0.000884183
0514Y_conjugative_transposon	0516A	0	1	0.994591875	26	15.12381224	86	29.43277575	0.018514021	16	Gut	5	0.016354711
0514Y_conjugative_transposon	0527A	0	1	0.996164005	37	25.14040321	61	46.5534524	0.026107907	27	Gut	5	0.020750181
0514Y_conjugative_transposon	0520A	0	1	0.996667086	63	41.78190273	53	74.2378946	0.033362561	20	Gut	5	0.028312244
0514Y_conjugative_transposon	0512W	0	1	0.012325494	0	0.4378557	15706	0.028927179	9.26E-05	12	Skin	5	0
0511A0202_Pseudomonas_aeruginosa_66_19	0524A	29	0.999780035	0.097701834	0	4.642654119	6166986	0.679296577	0.114940457	24	Gut	5	0
0511A0202_Pseudomonas_aeruginosa_66_19	0528A	17	0.999857862	0.019604071	0	2.297872134	6700765	0.220032499	0.070443235	28	Gut	5	0
0511A0202_Pseudomonas_aeruginosa_66_19	0523A	7	0.99993843	0.040103126	0	2.77850662	6560659	0.252615968	0.030394189	23	Gut	5	0
0511A0202_Pseudomonas_aeruginosa_66_19	0517A	30	0.999762722	0.1431042	0	6.665814443	5856672	0.971325084	0.163938543	17	Gut	5	0
0511A0202_Pseudomonas_aeruginosa_66_19	0521A	46	0.999632614	0.039564555	0	3.430625682	6564340	0.378900543	0.082434147	21	Gut	5	0
0511A0202_Pseudomonas_aeruginosa_66_19	0528Y	17	0.94137931	0.069791539	0	0.299712301	6357746	0.076348468	0.172778446	28	Mouth	5	0
0511A0202_Pseudomonas_aeruginosa_66_19	0507A	4	0.999968101	0.02487039	0	6.263350566	6664771	0.835620565	0.276572004	7	Gut	5	0
0511A0202_Pseudomonas_aeruginosa_66_19	0508A	21	0.999832773	0.038309499	0	17.22223752	6572918	2.272826645	0.545692877	8	Gut	5	0
0511A0202_Pseudomonas_aeruginosa_66_19	0519A	41	0.999671353	0.077074318	0	2.793118276	6307970	0.365141452	0.07717735	19	Gut	5	0
0511A0202_Pseudomonas_aeruginosa_66_19	0526A	24	0.999809646	0.049035561	0	23.3829056	6499608	3.153063446	0.333113671	26	Gut	5	0
0511A0202_Pseudomonas_aeruginosa_66_19	0505A	0		0.011504876	0	0.119663672	6756121	0.01242093	0.002972419	5	Gut	5	0
0511A0202_Pseudomonas_aeruginosa_66_19	0525A	29	0.999768987	0.022516538	0	5.937634283	6680859	0.757414385	0.126689382	25	Gut	5	0
0511A0202_Pseudomonas_aeruginosa_66_19	0506A	263	0.991524331	0.024640243	0	0.790946864	6666344	0.070931595	0.02267063	6	Gut	5	0
0511A0202_Pseudomonas_aeruginosa_66_19	0527A	23	0.999816761	0.055754311	0	5.958493	6453687	0.810237062	0.195300524	27	Gut	5	0
0511A0202_Pseudomonas_aeruginosa_66_19	0520A	58	0.999533008	0.025250506	0	3.23695326	6662173	0.284021634	0.054860062	20	Gut	5	0
0516A0207_Propionibacterium_phage	0524A	0		0.010066678	0	0.119922678	144753	0.011420756	4.13E-05	24	Gut	5	0
0516A0207_Propionibacterium_phage	0514A	14	0.999700567	0.868982732	3	11.01336616	19158	8.302390152	0.030870148	14	Gut	5	0.011154673
0516A0207_Propionibacterium_phage	0528A	0		0.005129082	0	0.071433706	145475	0.005129082	3.51E-05	28	Gut	5	0
0516A0207_Propionibacterium_phage	0523A	0		0.021309626	0	0.214739489	143109	0.02866131	7.38E-05	23	Gut	5	0
0516A0207_Propionibacterium_phage	0517A	39	0.999670955	0.987963754	9	12.72561189	1760	14.44781672	0.052169591	17	Gut	5	0.032498081
0516A0207_Propionibacterium_phage	0521A	0		0.048103949	0	0.312433449	139191	0.060694136	0.000282506	21	Gut	5	0
0516A0207_Propionibacterium_phage	0515A	0	1	0.810921525	2	7.638294014	27648	5.906254061	0.027825425	15	Gut	5	0.00942236
0516A0207_Propionibacterium_phage	0522W	0		0.012118311	0	0.191908047	144453	0.019695674	0.001156174	22	Skin	5	0
0516A0207_Propionibacterium_phage	0528Y	0		0	0	0	146225	0	0	28	Mouth	5	0
0516A0207_Propionibacterium_phage	0522A	0		0.014846982	0	0.159149825	144054	0.018177466	6.49E-05	22	Gut	5	0
0516A0207_Propionibacterium_phage	0507A	0		0.002051633	0	0.045248465	145925	0.002051633	1.45E-05	7	Gut	5	0
0516A0207_Propionibacterium_phage	0508A	0		0.001189947	0	0.034475078	146051	0.001189947	6.11E-06	8	Gut	5	0
0516A0207_Propionibacterium_phage	0519A	1	0.999961278	0.669605061	1	2.829500565	48312	2.311547273	0.010452742	19	Gut	5	0.004521968
0516A0207_Propionibacterium_phage	0526A	1	0.965517241	0.057603009	0	0.460640769	137802	0.098389468	0.000222386	26	Gut	5	0
0516A0207_Propionibacterium_phage	0511A	0		0.039487092	0	0.24893985	140451	0.047741494	0.000221999	11	Gut	5	0
0516A0207_Propionibacterium_phage	0505A	0		0.004103266	0	0.063925181	145625	0.004103266	2.10E-05	5	Gut	5	0
0516A0207_Propionibacterium_phage	0525A	0		0.025665926	0	0.192803719	142472	0.029817063	0.000106701	25	Gut	5	0
0516A0207_Propionibacterium_phage	0518A	3	0.999898477	0.676819969	1	3.228198703	47257	2.555247051	0.009807576	18	Gut	5	0.00383821
0516A0207_Propionibacterium_phage	0506A	0		0.00240041	0	0.048935144	145874	0.00240041	1.64E-05	6	Gut	5	0
0516A0207_Propionibacterium_phage	0514Y	0		0.001094204	0	0.066121308	146065	0.002188408	1.78E-05	14	Mouth	5	0
0516A0207_Propionibacterium_phage	0516A	3	0.99997049	0.998878441	7	19.63671809	164	17.25528466	0.099807126	16	Gut	5	0.040489038
0516A0207_Propionibacterium_phage	0527A	0		0.01475124	0	0.130193746	144068	0.015578731	8.03E-05	27	Gut	5	0
0516A0207_Propionibacterium_phage	0520A	0	1	0.134258848	0	0.548267019	126593	0.188292016	0.0007781	20	Gut	5	0
0516A0207_Propionibacterium_phage	0512W	0		0.01357497	0	0.212175035	144240	0.022978287	0.000676117	12	Skin	5	0
0524A0215_Enterococcus_faecalis_phage_33_636	0524A	0	1	1	650	101.7318308	0	633.0387123	0.038458774	24	Gut	5	0.039489217
0524A0215_Enterococcus_faecalis_phage_33_636	0514A	0	1	1	76	15.20686059	0	75.25509372	0.00469596	14	Gut	5	0.004742443
0524A0215_Enterococcus_faecalis_phage_33_636	0528A	0	1	1	129	19.92548781	0	125.808476	0.014461523	28	Gut	5	0.014828385
0524A0215_Enterococcus_faecalis_phage_33_636	0523A	0	1	1	3085.5	1556.828742	0	2980.026895	0.128736473	23	Gut	5	0.133292887
0524A0215_Enterococcus_faecalis_phage_33_636	0517A	0	1	1	581.5	94.23625098	0	560.2889161	0.033953158	17	Gut	5	0.035238536
0524A0215_Enterococcus_faecalis_phage_33_636	0521A	0	1	1	182	32.61138157	0	176.9233904	0.013820344	21	Gut	5	0.014216902
0524A0215_Enterococcus_faecalis_phage_33_636	0515A	0	1	1	60	12.9030532	0	58.31458843	0.004610625	15	Gut	5	0.004743882
0524A0215_Enterococcus_faecalis_phage_33_636	0522W	0	1	1	15	4.882213821	0	14.72656887	0.014507983	22	Skin	5	0.014777355
0524A0215_Enterococcus_faecalis_phage_33_636	0528Y	0		0.390383048	0	1.046560842	1496	0.709453953	0.000576455	28	Mouth	5	0
0524A0215_Enterococcus_faecalis_phage_33_636	0522A	0	1	1	384	61.90828125	0	373.992665	0.022397505	22	Gut	5	0.02299682
0524A0215_Enterococcus_faecalis_phage_33_636	0507A	0		0.122249389	0	0.327573619	2154	0.122249389	1.45E-05	7	Gut	5	0
0524A0215_Enterococcus_faecalis_phage_33_636	0508A	0		0	0	0	2454	0	0	8	Gut	5	0
0524A0215_Enterococcus_faecalis_phage_33_636	0519A	0	1	1	826.5	128.3293275	0	804.5203749	0.061054467	19	Gut	5	0.062722484
0524A0215_Enterococcus_faecalis_phage_33_636	0526A	0	1	1	1030	169.0879687	0	995.9429503	0.037778602	26	Gut	5	0.039070471
0524A0215_Enterococcus_faecalis_phage_33_636	0511A	0	1	1	133	23.70574867	0	127.00978	0.009911624	11	Gut	5	0.010379091
0524A0215_Enterococcus_faecalis_phage_33_636	0505A	0	1	1	79	15.54155182	0	77.81458843	0.006686033	5	Gut	5	0.006787887
0524A0215_Enterococcus_faecalis_phage_33_636	0525A	0	1	1	708	135.5545432	0	694.3793806	0.041701834	25	Gut	5	0.042519838
0524A0215_Enterococcus_faecalis_phage_33_636	0518A	0	1	1	494	80.74161522	0	471.603912	0.030377994	18	Gut	5	0.031820621
0524A0215_Enterococcus_faecalis_phage_33_636	0506A	0	1	0.901792991	14	19.26493362	241	18.81214344	0.002158807	6	Gut	5	0.001606585
0524A0215_Enterococcus_faecalis_phage_33_636	0514Y	0	1	1	7	2.296191864	0	7.059494703	0.000963249	14	Mouth	5	0.000955131
0524A0215_Enterococcus_faecalis_phage_33_636	0516A	0	1	1	228	39.8541872	0	219.806031	0.021336931	16	Gut	5	0.022132333
0524A0215_Enterococcus_faecalis_phage_33_636	0527A	0	1	1	265	45.21037111	0	258.6458843	0.022384559	27	Gut	5	0.022934477
0524A0215_Enterococcus_faecalis_phage_33_636	0520A	0	1	1	405	63.27769221	0	390.4710676	0.027079797	20	Gut	5	0.028087402
0524A0215_Enterococcus_faecalis_phage_33_636	0512W	0		0.130399348	0	0.673484545	2134	0.260798696	0.000128784	12	Skin	5	0
