# Supplementary material for: Identical bacterial populations colonize premature infant gut, skin, and oral microbiomes and exhibit different in situ growth rates
Source: Genome Res. 2017 Apr;27(4):601–12. doi: 10.1101/gr.213256.116 (PMC5378178; doi:10.1101/gr.213256.116)
Supplement: Supplemental Material [file supp_gr.213256.116_Supplemental_Table_S6.xls]

## Sheet: Delta_metadata
r	g	b	color	genome	length	Taxonomic_name	ID	sub_ID	Host	Infant	scaffolds	BSCG	MC
0	110	1		0113A1018_Enterococcus_faecalis_36_17	3142035	Enterococcus faecalis	bacteria	bacteria	Enterococcus faecalis	1	105	51	0
255	243	0		0118A1023_Bacteroides_vulgatus-like_42_520	5705296	Bacteroides vulgatus	bacteria	bacteria	Bacteroides vulgatus	1	153	50	0
255	45	162		0119A1024_Clostridium_difficile_29_11	4167370	Clostridium difficile	bacteria	bacteria	Clostridium difficile	1	150	51	0
255	102	0		0123A_Citrobacter_koseri_6	4752495	Citrobacter koseri	bacteria	bacteria	Citrobacter koseri	1	1	51	0
120	105	245		0123W_Corynebacterium_58_17	1176977	Corynebacterium sp. KPL1821	bacteria	bacteria	Corynebacterium sp A	1	128	13	0
84	80	245		0123W_Corynebacterium_59_10	5102515	Corynebacterium tuberculostearicum	bacteria	bacteria	Corynebacterium sp B	1	1460	29	19
83	141	213		0123W_Corynebacterium_sp__HFH0082_59_121	2411790	Corynebacterium sp HFH0082	bacteria	bacteria	Corynebacterium sp HFH0082	1	21	51	0
112	48	160		0123W_Dermabacter_63_3	1138562	Dermabacter sp. HFH0086	bacteria	bacteria	Dermabacter sp HFH0086	1	634	29	4
248	213	182		0123W_Staphylococcus_epidermidis_32_35	2402586	Staphylococcus epidermidis	bacteria	bacteria	Staphylococcus epidermidis	1	34	51	0
150	181	34		0123W_Streptococcus_mitis_40_11	1992136	Streptococcus mitis	bacteria	bacteria	Streptococcus mitis	1	51	51	1
148	138	84		0123Y_Haemophilus_parainfluenzae_40_43	1883345	Haemophilus parainfluenzae	bacteria	bacteria	Haemophilus parainfluenzae	1	12	51	2
184	126	149		0125A1030_Klebsiella_pneu_56_47	5339580	Klebsiella pneumoniae	bacteria	bacteria	Klebsiella pneumoniae	1	123	27	2
255	4	0		0506A0128_Streptococcus_agalactiae_35_952	2019356	Streptococcus agalactiae	bacteria	bacteria	Streptococcus agalactiae	5	78	51	1
255	215	0		0511A0202_Pseudomonas_aeruginosa_66_19	6834754	Pseudomonas aeruginosa	bacteria	bacteria	Pseudomonas aeruginosa	5	108	51	0
248	213	182		0514Y_Staphylococcus_epidermidis_32_9	2426211	Staphylococcus epidermidis	bacteria	bacteria	Staphylococcus epidermidis	5	77	51	1
227	119	224		0514Y_Staphylococcus_sp__M0480_31_3	1703833	Staphylococcus sp. M0480	bacteria	bacteria	Staphylococcus sp M0480	5	556	44	1
0	110	1		0519A0210_Enterococcus_faecalis_37_406	2994424	Enterococcus faecalis	bacteria	bacteria	Enterococcus faecalis	5	41	51	0
106	81	226		0520A0211_Propionibacterium_sp__HGH0353_63_15	2618545	Propionibacterium sp. HGH0353	bacteria	bacteria	Propionibacterium sp HGH0353	5	45	50	0
177	160	199		0522A0213_Clostridium_perfringens_28_397	3417203	Clostridium perfringens	bacteria	bacteria	Clostridium perfringens	5	31	51	2
83	141	213		0522W_Corynebacterium_59_9	2575597	Corynebacterium simulans	bacteria	bacteria	Corynebacterium simulans	5	97	51	1
184	126	149		0525A0216_Klebsiella_pneumoniae_57_51	5341330	Klebsiella pneumoniae	bacteria	bacteria	Klebsiella pneumoniae	5	149	29	4
236	116	169		0527A0218_Serratia_marcescens_60_106	5056121	Serratia marcescens	bacteria	bacteria	Serratia marcescens	5	28	51	0
171	121	66		0528Y_Escherichia_coli_51_14	4936219	Escherichia coli	bacteria	bacteria	Escherichia coli	5	53	51	0
84	105	245		0528Y_Rothia_mucilaginosa_59_11	2294520	Rothia mucilaginosa	bacteria	bacteria	Rothia mucilaginosa	5	20	51	1
201	169	164		0528Y_Streptococcus_39_12	1890324	Streptococcus sp. SK140	bacteria	bacteria	Streptococcus	5	57	37	4
150	181	34		0528Y_Streptococcus_mitis_40_11	1939607	Streptococcus mitis	bacteria	bacteria	Streptococcus mitis	5	58	25	4
45	53	71		0106W_scaffold_145	3787	Staphylococcus epidermidis plasmid D	circular	plasmid	Staphylococcus epidermidis	1	1
45	53	71		0106W_scaffold_57	26808	Staphylococcus epidermidis plasmid A	circular	plasmid	Staphylococcus epidermidis	1	1
122	103	197		0106W_scaffold_99	7011	Staphylococcus epidermidis plasmid B	circular	plasmid	Staphylococcus epidermidis	1	1
45	53	71		0123W_scaffold_207	12277	Corynebacterium plasmid	circular	plasmid	Corynebacterium sp A	1	1
88	87	141		0123W_scaffold_254	11845	Staphylococcus epidermidis plasmid C	circular	plasmid	Staphylococcus epidermidis	1	1
225	187	195		0123Y_scaffold_28	35839	Streptococcus mitis phage A	circular	phage	Streptococcus mitis	1	1
45	53	71		0125A1030_scaffold_640	4247	Bacteroides vulgatus plasmid A	circular	plasmid	Bacteroides vulgatus	1	1
225	187	195		0126A1031_scaffold_98	52038	Klebsiella pneumoniae phage A	circular	phage	Klebsiella pneumoniae	1	1
45	53	71		qb307082014_C_scaffold_27	9393	Klebsiella pneumoniae plasmid	circular	plasmid	Klebsiella pneumoniae	1	1
122	103	197		qb307082014_F_scaffold_368	5830	Bacteroides vulgatus plasmid B	circular	plasmid	Bacteroides vulgatus	1	1
88	87	141		qb307082014_F_scaffold_547	4907	Bacteroides vulgatus plasmid C	circular	plasmid	Bacteroides vulgatus	1	1
88	116	134		qb307082014_L_scaffold_166	20388	Bacteroides vulgatus plasmid D	circular	plasmid	Bacteroides vulgatus	1	1
45	53	71		0512W_scaffold_340	5944	Escherichia coli plasmid	circular	plasmid	Escherichia coli	5	1
45	53	71		0514Y_scaffold_250	9393	Klebsiella pneumoniae plasmid A	circular	plasmid	Klebsiella pneumoniae	5	1
45	53	71		0522W_scaffold_284	8868	Staphylococcus epidermidis plasmid A	circular	plasmid	Staphylococcus epidermidis	5	1
225	187	195		0522W_scaffold_51	42883	Staphylococcus epidermidis phage	circular	phage	Staphylococcus epidermidis	5	1
122	103	197		0522W_scaffold_592	4091	Staphylococcus sp M0480 plasmid	circular	plasmid	Staphylococcus sp M0480	5	1
88	87	141		0522W_scaffold_887	3247	Corynebacterium plasmid	circular	plasmid	Corynebacterium novel species	5	1
45	53	71		0528Y_scaffold_234	7235	Streptococcus mitis plasmid	circular	plasmid	Streptococcus mitis	5	1
58	104	48		0106W_Staphylococcus_plasmid	92242	Staphylococcus plasmid E	mobile	plasmid	Staphylococcus epidermidis	1	17
225	187	195		0110A1015_Proteobacteria_phage	49344	Proteobacteria phage	mobile	phage	?	1	8
225	187	195		0120A1025_Enterococcus_faecalis_phage	30851	Enterococcus faecalis phage	mobile	phage	Enterococcus faecalis	1	5
170	215	219		0123A1028_Klebsiella_pneumoniae_phage	30457	Klebsiella pneumoniae phage B	mobile	phage	Klebsiella pneumoniae	1	4
170	215	219		0123W_Streptococcus_phage	36621	Streptococcus mitis phage B	mobile	phage	Streptococcus mitis	1	1
221	198	127		0126A1031_Klebsiella_pneumoniae_phage	36128	Klebsiella pneumoniae phage C	mobile	phage	Klebsiella pneumoniae	1	5
225	187	195		0505A0127_Klebsiella_pneumoniae_phage	12794	Klebsiella pneumoniae phage A	mobile	phage	Klebsiella pneumoniae	5	4
225	187	195		0506A0128_Enterococcus_faecalis_phage	11952	Enterococcus faecalis phage A	mobile	phage	Enterococcus faecalis	5	3
225	187	195		0507A0129_Escherichia_coli_phage	11457	Escherichia coli phage A	mobile	phage	Escherichia coli	5	1
225	187	195		0514Y_Staphylococcus_phage_34_154	42326	Staphylococcus phage A	mobile	phage	Staphylococcus epidermidis	5	1
225	187	195		0516A0207_Propionibacterium_phage	146225	Propionibacterium phage	mobile	phage	Propionibacterium sp HGH0353	5	29
225	187	195		0517A0208_Staph_phage_29_7	18020	Staph phage A	mobile	phage	Staphylococcus epidermidis	5	3
170	215	219		0519A0210_Staph_phage	82659	Staph phage B	mobile	phage	Staphylococcus epidermidis	5	3
176	221	167		0522A0213_Enterococcus_faecalis_plasmid	66316	Enterococcus faecalis plasmid	mobile	plasmid	Enterococcus faecalis	5	6
225	187	195		0522W_Pseudomonas_aeruginosa_phage_62_13	38712	Pseudomonas aeruginosa phage	mobile	phage	Pseudomonas aeruginosa	5	1
170	215	219		0522W_Staphylococcus_phage	42226	Staphylococcus phage B	mobile	phage	Staphylococcus epidermidis	5	1
170	215	219		0524A0215_Enterococcus_faecalis_phage_33_636	2454	Enterococcus faecalis phage B	mobile	phage	Enterococcus faecalis	5	1
170	215	219		0524A0215_Escherichia_coli_phage_53_287	20632	Escherichia coli phage B	mobile	phage	Escherichia coli	5	13
221	198	127		0525A0216_Enterococcus_faecalis_phage_	43441	Enterococcus faecalis phage C	mobile	phage	Enterococcus faecalis	5	3
170	215	219		0527A0218_Klebsiella_plasmid	41673	Klebsiella pneumoniae phage B	mobile	phage	Klebsiella pneumoniae	5	4

## Sheet: Sheet1
Phage 1-4
225	187	195
170	215	219
221	198	127
176	221	167
Plasmid 1-4
45	53	71
122	103	197
88	87	141
88	116	134
58	104	48
