# Supplementary material for: Identical bacterial populations colonize premature infant gut, skin, and oral microbiomes and exhibit different in situ growth rates
Source: Genome Res. 2017 Apr;27(4):601–12. doi: 10.1101/gr.213256.116 (PMC5378178; doi:10.1101/gr.213256.116)
Supplement: Supplemental Material [file supp_gr.213256.116_Supplemental_Jupyter_S1-5.zip]

Archive with 13 entries (10 files):
- Supplemental_Jupyter_S1-5/
- Supplemental_Jupyter_S1-5/Supplemental_Jupyter_S1.ipynb
- Supplemental_Jupyter_S1-5/Supplemental_Jupyter_S2.ipynb
- Supplemental_Jupyter_S1-5/Supplemental_Jupyter_S3.ipynb
- Supplemental_Jupyter_S1-5/Supplemental_Jupyter_S4.ipynb
- Supplemental_Jupyter_S1-5/Supplemental_Jupyter_S5.ipynb
- __MACOSX/
- __MACOSX/Supplemental_Jupyter_S1-5/
- __MACOSX/Supplemental_Jupyter_S1-5/._Supplemental_Jupyter_S1.ipynb
- __MACOSX/Supplemental_Jupyter_S1-5/._Supplemental_Jupyter_S2.ipynb
- __MACOSX/Supplemental_Jupyter_S1-5/._Supplemental_Jupyter_S3.ipynb
- __MACOSX/Supplemental_Jupyter_S1-5/._Supplemental_Jupyter_S4.ipynb
- __MACOSX/Supplemental_Jupyter_S1-5/._Supplemental_Jupyter_S5.ipynb
