# Supplementary material for: Identical bacterial populations colonize premature infant gut, skin, and oral microbiomes and exhibit different in situ growth rates
Source: Genome Res. 2017 Apr;27(4):601–12. doi: 10.1101/gr.213256.116 (PMC5378178; doi:10.1101/gr.213256.116)
Supplement: Supplemental Material [file supp_gr.213256.116_Supplemental_Jupyter_S1-5.zip › Supplemental_Jupyter_S1-5/Supplemental_Jupyter_S1.ipynb]

# %% [markdown]
# READ ME

10/27/2016

Notebooks were made by Matt Olm (mattolm@berkeley.edu) using Jupyter notebook version 4.0.6, and Python version 3.5.0.

Near the beginning of all notebooks is a variable named "folder". Pointing that variable to the folder containing the tables downloaded from the SOM should allow all analysis to run without fail through-out all notebooks.

Notebooks are included in the spirit of openness and in order to provide details on how the analysis was actually done. It is only minimally commented, the code was not optimized in any way, and it follows no stylistic guidelines what-so-ever. Enjoy!

# %% [code]
import os
import sys
import numpy as np
import pandas as pd
import seaborn as sns
import pickle
from matplotlib import pyplot as plt
from matplotlib.backends.backend_pdf import PdfPages
import warnings
import sklearn
from sklearn import preprocessing
from sklearn.preprocessing import normalize
warnings.filterwarnings('ignore')
from scipy import stats
import scipy
from matplotlib_venn import venn3
from matplotlib_venn import venn2
import statistics

plt.rcParams['pdf.fonttype'] = 42
%matplotlib inline

sns.set('notebook')
sns.set(style='whitegrid')
sns.set_palette('deep')

# %% [markdown]
# Load Data

# %% [code]
folder = "/Users/mattolm/Box Sync/Banfield Lab/InfantSkinOral_Project/Manuscript/GenomeResearchSubmission/Supplemental_Files/"

# %% [code]
coverage_data = pd.read_csv(folder + "Supplemental_Table_S3.csv")
ptr_data = pd.read_excel(folder + "Supplemental_Table_S8.xlsx")
genome_data = pd.read_excel(folder + "Supplemental_Table_S6.xls")
del ptr_data['coverage']

db = pd.merge(coverage_data,genome_data)
db = pd.merge(db,ptr_data,on=["genome","sample"],how="outer")

# %% [markdown]
##### Make color dictionaries

# %% [code]
g2color = {}
t2color = {}
colors = db[['genome','r','g','b','Taxonomic_name']]
genomes = set(db['genome'])
for genome in genomes:
    c = colors[colors['genome'] == genome]
    r, g, b = c['r'].values[0]/255.0, c['g'].values[0]/255.0, c['b'].values[0]/255.0
    g2color[genome] = (r,g,b)
    tax = c['Taxonomic_name'].values[0]
    t2color[tax] = (r,g,b)
g2color['Xinor Strains'] = (236/255.0,236/255.0,236/255.0)
g2color['Phage'] = (0/255.0,0/255.0,0/255.0)
g2color['Plasmid'] = (0/255.0,245/255.0,255/255.0)
t2color['Xinor Strains'] = (236/255.0,236/255.0,236/255.0)
t2color['Phage'] = (0/255.0,0/255.0,0/255.0)
t2color['Plasmid'] = (0/255.0,245/255.0,255/255.0)

bodyColors = {"Gut":(88/255.0,116/255.0,166/255.0),"Mouth":(93/255.0,159/255.0,98/255.0),"Skin":(183/255.0,92/255.0,94/255.0)}

# %% [code]
#db.to_csv("/Users/mattolm/Desktop/db.csv")
#db[db.duplicated(subset=["genome",'sample'])]

# %% [markdown]
# Community Composition

# %% [markdown]
##### Bar Charts

# %% [code]
# Ensure a spot for each DOL, abstract out phage / plasmid sequences
def stacked_bar5(full_data, title, save = False):    
    sns.set_style("white")
    
    data = full_data[['DOL','Taxonomic_name','percent_project','sub_ID']]
    dat = data[data['sub_ID'] == "bacteria"]
    
    #Make empty placeholders for all DOLs in the range without at data, and abstract phage and plasmid
    for d in range(5,31,1):
        x = dat['percent_project'][(dat["DOL"] == d)]
        total = sum(x)
        if total == 0:
            dat = dat.append(pd.DataFrame([[d, "Xinor Strains",total]], columns =(['DOL','Taxonomic_name','percent_project'])))
            continue
        phage = sum(data['percent_project'][(data["DOL"] == d) & (data['sub_ID'] == 'phage')])
        plasmid = sum(data['percent_project'][(data["DOL"] == d) & (data['sub_ID'] == 'plasmid')])
        dat = dat.append(pd.DataFrame([[d, "Phage", phage]], columns =(['DOL','Taxonomic_name','percent_project'])))
        dat = dat.append(pd.DataFrame([[d, "Plasmid", plasmid]], columns =(['DOL','Taxonomic_name','percent_project'])))
            
    #Pivot data for plotting with native pandas methods
    dat = dat.pivot('DOL','Taxonomic_name','percent_project')
    colors = [t2color[i] for i in dat]
    p = dat.plot(kind='bar',stacked = True, color = colors)
    
    plt.legend(bbox_to_anchor = (1.52, 0.9))
    plt.title(title)
    axes = plt.gca()
    axes.set_ylim([0,100])

    plt.show()

# %% [code]
# This is to mash everything onto the same graph - fixed later in Illustrator
temp = db.copy()
temp["DOL"][temp['sample'] == "0123Y"] = 29
temp["DOL"][temp['sample'] == "0106Y"] = 5
temp["DOL"][temp['sample'] == "0123W"] = 30

temp["DOL"][temp['sample'] == "0522W"] = 13
temp["DOL"][temp['sample'] == "0514Y"] = 29
temp["DOL"][temp['sample'] == "0528Y"] = 30

for inf in pd.Series.unique(db['Infant']):
    stacked_bar5(temp[(temp['Infant'] == inf)],"Infant " + str(inf),save=False)

# %% [markdown]
##### As text

# %% [code]
for inf in pd.Series.unique(db['Infant']):
    temp = db[(db['Infant'] == inf)]
    samples = len(temp['sample'].unique())
    perc = temp['percent_project'].sum() / samples
    print("Infant {0} has {1} samples, with {2}% of reads accounted for".format(inf, samples,perc))
samples = len(db['sample'].unique())
perc = db['percent_project'].sum() / samples
print("Both infants have {0} samples, with {1}% of reads accounted for".format(samples,perc))

# %% [markdown]
# Comparing Body Sites

# %% [markdown]
##### Table of genome and bodysites

# %% [markdown]
##### Venn diagram

# %% [code]
def colored_ven_diagram(datum, title,verbose=False):
    datum = datum.sort("Taxonomic_name")
    print(datum['breadth'].sum() / len(datum['breadth']))
    names = {}
    sets = {}
    
    names[0] = "Skin"
    sets[0] = set(datum["Taxonomic_name"][datum["BodySite"] == "Skin"].unique().tolist())
    names[1] = "Mouth"
    sets[1] = set(datum["Taxonomic_name"][datum["BodySite"] == "Mouth"].unique().tolist())
    names[2] = "Gut"
    sets[2] = set(datum["Taxonomic_name"][datum["BodySite"] == "Gut"].unique().tolist())
    
    v = venn3([sets[0],sets[1],sets[2]], (names[0], names[1], names[2]))
    v = venn3([sets[0],sets[1],sets[2]], (names[0], names[1], names[2]))
    plt.title(title)
    location = "/Users/mattolm/Box Sync/Banfield Lab/InfantSkinOral_Project/Figures/Venn/"
    #plt.savefig(location + str(title) + "_vennDiagram" ".pdf",format="pdf",transparent=True)
    if verbose:
        for i in [0,1,2]:
            print(names[i])
            for g in sorted(list(sets[i])):
                print(g)
    plt.plot()

def ven_diagram(datum, title, on = "BodySite", value = "genome"):
    datum = datum.sort(on)
    names = {}
    sets = {}
    i = 0
    for bd in datum[on].unique():
        names[i] = bd
        sets[i] = set(datum[value][datum[on] == bd].unique().tolist())
        i +=1
    
    v = venn3([sets[0],sets[1],sets[2]], (names[0], names[1], names[2]))
    plt.title(title)
    location = "/Users/mattolm/Box Sync/Banfield Lab/InfantSkinOral_Project/Figures/Venn/"
    #plt.savefig(location + str(title) + "_vennDiagram" ".pdf",format="pdf",transparent=True)
    for i in [0,1,2]:
        pass
        #print("{0} : {1}".format(names[i],sets[i]))
    print("{0} total genomes".format(len(set(sets[0] | sets[1] | sets[2]))))
    plt.plot()

# %% [code]
for inf in db['Infant'].unique():
    colored_ven_diagram(db[(db['Infant'] == inf) & (db['percent_project'] >= 1) & (db['ID'] == 'bacteria') & (db['breadth'] >= 0.5)], "1% percent_project, 0.5 breadth, - Infant " + str(inf))
    plt.show()

# %% [markdown]
##### The ability of each strain to colonize each body site

# %% [code]
def plot(current_data, title):
    maxD = {}
    bD = {}
    gD = {}

    genome_names = pd.Series(current_data['Taxonomic_name']).unique()
    body_sites = pd.Series(current_data['BodySite']).unique()

    i = 0
    for g in genome_names:
        for b in body_sites:
            gD[i] = g
            bD[i] = b
            maxD[i] = pd.Series(current_data[current_data['BodySite'] == b][current_data['Taxonomic_name'] == g]['percent_project']).max()
            i+=1

    Gdata = pd.DataFrame({'genome' : gD,
                          'BodySite': bD,
                          'percent_project': maxD})  

    #Gdata = Gdata.sort("BodySite")
    Gdata = Gdata.sort("genome")
    
    #ax = sns.stripplot(data = Gdata, y = 'genome', x = 'percent_project', hue = 'BodySite', jitter = False)
    ax = sns.barplot(data = Gdata, x = 'genome', y = 'percent_project',hue = 'BodySite',palette = bodyColors)
    ax.set(ylim=(0, 100))
    ax.set(ylabel="Percent of Project")
    ax.set(xlabel="Microbial Strain")
    ax.set(title= title)
    locs, labels = plt.xticks()
    plt.setp(labels, rotation=90)
    location = "/Users/mattolm/Box Sync/Banfield Lab/InfantSkinOral_Project/Figures/CommunityAbudance/community_strains_"
    #plt.savefig(location + str(title) + ".pdf",format="pdf",transparent=True)
    plt.show()

# %% [code]
all_data = db
plot(all_data[(all_data['Infant'] == 1) & (all_data['ID'] == "bacteria")],"Infant 1- Highest abundance of each strain at each sampled body site")
plot(all_data[(all_data['Infant'] == 5) & (all_data['ID'] == "bacteria")],"Infant 5- Highest abundance of each strain at each sampled body site")

# %% [code]
#plt.figure(figsize=(8, 15))
def plot(one, title):
    one = one.sort('percent_project')
    one = one.sort('BodySite')
    #p = sns.swarmplot(data = one, y="percent_project",x='Taxonomic_name',hue='BodySite')
    p = sns.boxplot(data= one, x = 'Taxonomic_name', y = "percent_project",hue='BodySite',showfliers=True)
    p.set(ylim=(0, 100))
    p.set(ylabel="Percent of Community")
    p.set(xlabel="Microbial Strain")
    p.set(title= title)
    locs, labels = plt.xticks()
    plt.setp(labels, rotation=90)
    
    location = "/Users/mattolm/Box Sync/Banfield Lab/InfantSkinOral_Project/Figures/CommunityAbudance/community_strains_"
    #plt.savefig(location + str(title) + ".pdf",format="pdf",transparent=True)
    plt.show()
    
one = all_data[(all_data['Infant'] == 1) & (all_data['ID'] == "bacteria")]
plot(one, "Infant 1")
five = all_data[(all_data['Infant'] == 5) & (all_data['ID'] == "bacteria")]
plot(five, "Infant 5")

# %% [markdown]
# PTR Data

# %% [markdown]
##### Line plots of PTR over time

# %% [code]
def comm_plot(datum,title,m,s,line):
    datum = datum.sort('Infant')
    datum = datum.sort('DOL')
    datum = datum[['DOL','Taxonomic_name','percent_project']]
    dat = datum.dropna()
    
    try:
        dat = dat.pivot('DOL','Taxonomic_name','percent_project')
        colors = [t2color[i] for i in dat]
        if len(colors) == 1:
            colors = colors[0]
            
        fig = dat.plot(kind='line', color = colors, marker=m, markersize = s,ls=line)
        plt.legend(bbox_to_anchor = (1.4, 0.5))
        plt.title(title)
        plt.xlabel('DOL')
        plt.ylabel('percent_project')
        plt.xticks(np.arange(4,30, 1.0))
        #plt.yticks(np.arange(1,2.6, 0.5))
        plt.ylim(0, 100)
        
        location = "/Users/mattolm/Box Sync/Banfield Lab/InfantSkinOral_Project/Figures/percent_project/"
        plt.savefig(location + str(title) + ".pdf",format="pdf",transparent=True)
        plt.show()
    except:
        pass
    
# Display all DOL numbers
def comm_plot2(datum,title,m,s,line):
    datum = datum.sort('Infant')
    datum = datum.sort('DOL')
    datum = datum[['DOL','Taxonomic_name','PTR']]
    dat = datum.dropna()
    
    try:
        dat = dat.pivot('DOL','Taxonomic_name','PTR')
        colors = [t2color[i] for i in dat]
        if len(colors) == 1:
            colors = colors[0]
        
        #fig = plt.figure()
        #ax = fig.gca()
        #ax.set_xticks(numpy.arange(5,30,1))
        #sns.set_style("darkgrid")
        fig = dat.plot(kind='line', color = colors, marker=m, markersize = s,ls=line)
        
        plt.legend(bbox_to_anchor = (1.4, 0.5))
        plt.title(title)
        plt.xlabel('DOL')
        plt.ylabel('PTR')
        plt.xticks(np.arange(4,30, 1.0))
        plt.yticks(np.arange(1,2.6, 0.5))
        plt.ylim(1, 2.5)
        
        location = "/Users/mattolm/Box Sync/Banfield Lab/InfantSkinOral_Project/Figures/PTR/"
        #plt.savefig(location + str(title) + ".pdf",format="pdf",transparent=True)
        plt.show()
        
    except:
        return
    
# Display all DOL numbers
def comm_plot2(datum,title,m,s,line):
    sns.set_style('white')
    datum = datum.sort('Infant')
    datum = datum.sort('DOL')
    datum = datum[['DOL','Taxonomic_name','PTR']]
    dat = datum.dropna()
    
    try:
        dat = dat.pivot('DOL','Taxonomic_name','PTR')
        colors = [t2color[i] for i in dat]
        if len(colors) == 1:
            colors = colors[0]
        
        #fig = plt.figure()
        #ax = fig.gca()
        #ax.set_xticks(numpy.arange(5,30,1))
        #sns.set_style("darkgrid")
        fig = dat.plot(kind='line', color = colors, marker=m, markersize = s,ls=line,figsize=(6,4))
        
        plt.legend(bbox_to_anchor = (1.6, 0.5))
        plt.title(title)
        plt.xlabel('DOL')
        plt.ylabel('PTR')
        plt.xticks(np.arange(4,30, 1.0))
        plt.yticks(np.arange(1,2.6, 0.5))
        plt.ylim(1, 2.5)
        
        location = "/Users/mattolm/Box Sync/Banfield Lab/InfantSkinOral_Project/Raw_figures/PTR/"
        plt.savefig(location + str(title) + ".pdf",format="pdf",transparent=True)
        plt.show()
        
    except:
        return
    
# Same as comm_plot3 but with abudance information
def comm_plot3(datum,title,m,s,line):
    datum = datum.sort('Infant')
    datum = datum.sort('DOL')
    datum = datum[['DOL','Taxonomic_name','percent_project']]
    dat = datum.dropna()
    
    try:
        dat = dat.pivot('DOL','Taxonomic_name','percent_project')
        colors = [t2color[i] for i in dat]
        if len(colors) == 1:
            colors = colors[0]
        
        
        
        fig = dat.plot(kind='line', color = colors, marker=m, markersize = s,ls=line,figsize=(6,4))
        
        #plt.figure(figsize=(15, 4))
        fig.figsize=(15,4)
        plt.legend(bbox_to_anchor = (1.6, 0.5))
        plt.title(title)
        plt.xlabel('DOL')
        plt.ylabel('Percent of Sample')
        plt.xticks(np.arange(4,30, 1.0))
        #plt.yticks(np.arange(1,2.6, 0.5))
        plt.ylim(0, 100)
        
        location = "/Users/mattolm/Box Sync/Banfield Lab/InfantSkinOral_Project/Raw_figures/PTR/"
        plt.savefig(location + str(title) + "_percentProject.pdf",format="pdf",transparent=True)
        plt.show()
        
    except:
        return
    
def top_genomes(datum, number):
    total = {}
    for g in datum['Taxonomic_name'].unique():
        sum = datum['percent_project'][datum['Taxonomic_name'] == g].sum()
        total[g] = sum
    
    i = 0
    top = []
    for genome in sorted(total, key = total.get, reverse = True):
        top.append(genome)
        i += 1
        if i == number:
            break
    return top

# %% [code]
for inf in pd.Series.unique(db['Infant']):
    for bd in pd.Series.unique(db['BodySite']):
        # Draw bar charts based on % bacteria, phage, plasmid:
        if bd == "Gut":
            marker = 'o'
            s = 8
            line = "solid"
        elif bd == "Skin":
            marker = '*'
            s = 15
            line = "dashed"
        elif bd == "Mouth":
            marker = "^"
            s = 10
            line = "dotted"
        if bd == "Gut":
            comm_plot2(db[(db['Infant'] == inf) & (db['BodySite'] == bd) & (db['coverage'] >= 5)],"Infant " + str(inf) + " " + str(bd),marker,s,line)
            comm_plot3(db[(db['Infant'] == inf) & (db['BodySite'] == bd) & (db['coverage'] >= 5) & (db['ID'] == 'bacteria')],"Infant " + str(inf) + " " + str(bd),marker,s,line)

# %% [markdown]
##### Compare DOL vs. average growth rate

# %% [code]
# Based on the average PTR for each DOL
def DOL_vs_PTR(df):
    DOL = []
    PTR = []
    n = 0
    for d in sorted(df['DOL'].unique()):
        p = np.average(df['PTR'][df['DOL'] == d][df['BodySite'] == "Gut"].dropna().tolist())
        if not (p > 0):
            pass
        else:
            DOL.append(d)
            PTR.append(p)
            n += 1
    cor,p = stats.spearmanr(DOL,PTR)
    return(cor,p,n)

# Based on all PTR measurements seperately
def DOL_vs_PTR2(df):
    DOL = []
    PTR = []
    n = 0
    for d in sorted(df['DOL'].unique()):
        p = df['PTR'][df['DOL'] == d][df['BodySite'] == "Gut"].dropna().tolist()
        for value in p:
            DOL.append(d)
            PTR.append(value)
            n += 1
    cor,p = stats.spearmanr(DOL,PTR)
    return(cor,p,n)

r,p,n = DOL_vs_PTR2(db[(db['Infant'] == 1)])
print("Infant 1: R = {0}, p = {1}, n = {2}".format(r,p,n))
r,p,n = DOL_vs_PTR2(db[(db['Infant'] == 5)])
print("Infant 5: R = {0}, p = {1}, n = {2}".format(r,p,n))
r,p,n = DOL_vs_PTR2(db)
print("Both: R = {0}, p = {1}, n = {2}".format(r,p,n))

# %% [markdown]
##### Plot between body sites

# %% [code]
def bd_compare_ptr_plot(current_data, title):
    sns.set_style('white')
    p = sns.swarmplot(data= current_data.sort('length',ascending=False), x = 'BodySite', y = "PTR")
    
    p.set(xlabel="PTR")
    p.set(ylabel="Body Site")
    p.set(title= title)
    plt.legend(bbox_to_anchor=(1.5, 0.9),bbox_transform=plt.gcf().transFigure)
    location = "/Users/mattolm/Box Sync/Banfield Lab/InfantSkinOral_Project/Figures/PTR/"
    #plt.savefig(location + "per_bodysite_" + str(title) + ".pdf",format="pdf",transparent=True)
    plt.show() 

# %% [code]
bd_compare_ptr_plot(db[(db['ID'] == "bacteria") & (db['coverage'] > 5)],"Both Infants")

# %% [markdown]
##### Statistics between body sites

# %% [code]
cat1 = all_data["PTR"][(all_data['BodySite'] == "Gut")].dropna().tolist()
cat2 = all_data["PTR"][(all_data['BodySite'] == "Mouth")].dropna().tolist()

print("Gut vs. Mouth: " + str(stats.mannwhitneyu(cat1, cat2)))

cat2 = all_data["PTR"][(all_data['BodySite'] == "Skin")].dropna().tolist()

print("Gut vs. Skin: " + str(stats.mannwhitneyu(cat1, cat2)))

cat1 = all_data["PTR"][(all_data['BodySite'] == "Mouth")].dropna().tolist()

print("Skin vs. Mouth: " + str(stats.mannwhitneyu(cat1, cat2)))

cat1 = all_data["PTR"][(all_data['Infant'] == 1)].dropna().tolist()
cat2 = all_data["PTR"][(all_data['Infant'] == 5)].dropna().tolist()

print("Infant 1 vs. 5: " + str(stats.mannwhitneyu(cat1, cat2))) 

# %% [code]
def plot(one, title):
    #plt.figure(figsize=(15, 4))
    one = one.sort('BodySite')
    one = one[['DOL','Taxonomic_name','PTR','Infant','BodySite']]
    one = one.dropna()
    for n in pd.Series(one['Taxonomic_name']).unique():
        if len(one[one['Taxonomic_name'] == n]) < 3:
            one = one[one['Taxonomic_name'] != n]
    p = sns.swarmplot(data = one, x= 'Taxonomic_name' , y= 'PTR',hue = 'BodySite')
    p.set(ylabel="PTR")
    p.set(xlabel="Microbial Strain")
    p.set(title= title)
    locs, labels = plt.xticks()
    plt.setp(labels, rotation=90)
    plt.show()
    
one = all_data[(all_data['Infant'] == 1) & (all_data['ID'] == "bacteria")]
#plot(one, "Infant 1")
five = all_data[(all_data['Infant'] == 5) & (all_data['ID'] == "bacteria")]
#plot(five, "Infant 5")
plot(all_data[(all_data['coverage'] > 5)], "Both")

# %% [markdown]
# Phage / Plasmid Dynamics

# %% [markdown]
##### Summary data

# %% [code]
def average_percent(db):
    total = db['percent_project'].sum()
    return(total/len(db['sample'].unique()))

average_phage = average_percent(db[(db['sub_ID'] == "phage")])
average_plasmid = average_percent(db[(db['sub_ID'] == "plasmid")])
print("Total: {1:.2f}% phage, {2:.2f}% plasmid".format(inf,average_phage,average_plasmid))

for inf in db['Infant'].unique():
    average_phage = average_percent(db[(db['sub_ID'] == "phage") & (db['Infant'] == inf)])
    average_plasmid = average_percent(db[(db['sub_ID'] == "plasmid") & (db['Infant'] == inf)])
    print("Infant {0}: {1:.2f}% phage, {2:.2f}% plasmid".format(inf,average_phage,average_plasmid))
    
for bd in db['BodySite'].unique():
    average_phage = average_percent(db[(db['sub_ID'] == "phage") & (db['BodySite'] == bd)])
    average_plasmid = average_percent(db[(db['sub_ID'] == "plasmid") & (db['BodySite'] == bd)])
    print("BodySite {0}: {1:.2f}% phage, {2:.2f}% plasmid".format(bd,average_phage,average_plasmid))

# %% [markdown]
##### Correlate phage with bacteria

# %% [code]
def correlate_phage(datum):
    phage_dic = {}
    genome_dic = {}
    corr_dic = {}
    p_dic = {}
    
    i = 0
    dat = datum.pivot("sample","genome","percent_project")
    CORRECTION_FACTOR = len(datum['genome'][datum['ID'] == "bacteria"].unique())
    for p in datum['genome'][datum['ID'] != "bacteria"].unique():
        for b in datum['genome'][datum['ID'] == "bacteria"].unique():
            if b == p:
                continue
            df_clean = dat[[p,b]].dropna()
            cor,p_value = stats.pearsonr(df_clean[p],df_clean[b])
            if cor == cor:
                phage_dic[i] = p
                genome_dic[i] = b
                corr_dic[i] = cor
                p_dic[i] = p_value * CORRECTION_FACTOR
                i += 1
        
    P_corr = pd.DataFrame({'Mobile_element' : phage_dic,
                      'Genome': genome_dic,
                      'Correlation': corr_dic,
                        'Corrected_p_value':p_dic})
    
    return P_corr
    
mobile_corr = correlate_phage(db)
mobile_corr

# %% [markdown]
##### Look at host dynamics

# %% [code]
def com_profile(cur_data,title):
    cur_data = cur_data.sort('Infant')
    cur_data = cur_data.sort('DOL')
    #cur_data['percent_project'][(cur_data['ID'] != "bacteria")] = cur_data[cur_data["ID"] != "bacteria"]['percent_project'] * float(multi_factor)
    #g = sns.FacetGrid(data = cur_data, col = 'BodySite', row = 'Host', hue = 'Taxonomic_name',aspect=3, size = 2)
    #g = sns.FacetGrid(data = cur_data, col = 'BodySite', row = 'Host', hue = 'Taxonomic_name',aspect=2, size = 3)
    g = sns.FacetGrid(data = cur_data, hue = 'Taxonomic_name',aspect=2, size = 3)
    g = g.map(plt.plot, "DOL", 'scaled',marker="o").add_legend().set_titles("{col_name} {row_name}").set_axis_labels("Day of Life", "% of sample reads")
    #plt.savefig(str("Figures/") + str(title) + ".pdf",format="pdf",transparent=True)
    plt.show()
    
def com_profile2(cur_data,title):
    cur_data = cur_data.sort('Infant')
    cur_data = cur_data.sort('DOL')
    if len(pd.Series.unique(cur_data['Taxonomic_name'])) == 1:
        return
    if len(pd.Series.unique(cur_data['DOL'])) == 1:
        return
    g = sns.FacetGrid(data = cur_data, col = 'BodySite', hue = 'Taxonomic_name', palette = t2color, aspect=2, size = 3)
    g = g.map(plt.plot, "DOL", 'scaled',marker="o").add_legend().set_titles("{col_name} " + str(title)).set_axis_labels("Day of Life", "% of sample reads")
    location = "/Users/mattolm/Box Sync/Banfield Lab/InfantSkinOral_Project/Figures/Phage/"
    #plt.savefig(location + str(title) + "_mobileDynamics" ".pdf",format="pdf",transparent=True)
    plt.plot()
    plt.show()

# normalize data on bodysite and genome
def norm_BG(data):
    genome_names = pd.Series.unique(data['genome'])
    bodySites = pd.Series.unique(data['BodySite'])
    data['scaled'] = 2
    for g in genome_names:
        for b in bodySites:
            x = data['percent_project'][(data['genome'] == g) & (data['BodySite'] == b)].values.astype(float)
            max_abs_scaler = preprocessing.MaxAbsScaler()
            x_scaled = max_abs_scaler.fit_transform(x)
            norm_data = pd.Series(x_scaled)
            data['scaled'][(data['genome'] == g) & (data['BodySite'] == b)] = norm_data
            #com_profile(all_data[all_data["Host"] == g],10)
    return data

# normalize data genome only
def norm_G(data):
    data['scaled'] = 2
    genome_names = pd.Series.unique(data['genome'])
    for g in genome_names:
        x = data['percent_project'][(data['genome'] == g)].values.astype(float)
        max_abs_scaler = preprocessing.MaxAbsScaler()
        x_scaled = max_abs_scaler.fit_transform(x)
        norm_data = x_scaled
        data['scaled'][(data['genome'] == g)] = norm_data
        #com_profile(all_data[all_data["Host"] == g],10)
    return data

# %% [code]
subset = norm_G(db)
# Make plots
genome_names = pd.Series.unique(db['genome'])
bodySites = pd.Series.unique(db['BodySite'])
hosts = pd.Series.unique(db['Host'])
one = subset[(subset['Infant'] == 1)]
hosts = pd.Series.unique(one['Host'])
for h in hosts:
    pass
    #com_profile(one[(one['Host'] == h) & (one['BodySite'] == "Gut")],str(1) + "_" + h)
    com_profile2(one[(one['Host'] == h)],str(1) + "_" + h)
    
five = subset[(subset['Infant'] == 5)]
hosts = pd.Series.unique(five['Host'])
for h in hosts:
    pass
    #com_profile(five[(five['Host'] == h)],str(5) + "_" + h)
    com_profile2(five[(five['Host'] == h)],str(5) + "_" + h)

# %% [markdown]
# CRISPR analysis

# %% [markdown]
### Load data

# %% [code]
NICU_protospacers = pd.read_excel(folder + "Supplemental_Table_S5.xlsx",sheetname=1)
NCBI_protospacers = pd.read_excel(folder + "Supplemental_Table_S5.xlsx",sheetname=2)
Spacers = pd.read_excel(folder + "Supplemental_Table_S5.xlsx",sheetname=3)

# %% [markdown]
### Summary Information

# %% [code]
def spacer_summary(sp,verbose=False):
    org_spacers = {}
    org_arrays = {}
    for inf in pd.Series.unique(sp['spacer_infant']).tolist():
        sub = sp[sp['spacer_infant'] == inf]
        if verbose: print("Infant " + inf + " - " + str(len(sub)) + " spacers")
        for org in pd.Series.unique(sub['spacer_bin']).tolist():
            subO = sub[sub['spacer_bin'] == org]
            if verbose: print(str(org) + " " + str(len(subO)) + " spacers over " + str(len(subO['repeat_sequence'].unique())) + " repeats")
            org_spacers[str(org)] = str(len(subO))
            org_arrays[str(org)] = str(len(subO['repeat_sequence'].unique()))
        if verbose: print()
    return(org_spacers,org_arrays)

def protospacer_summary(cr, verbose=False):
    dic = {}
    inf_dic = {}
    scaff_dic = {}
    for infantS in pd.Series.unique(cr['spacer_infant']):
        infs = 0
        hits = 0
        self = 0
        for infantP in pd.Series.unique(cr['protospacer_infant']):
            s = cr[(cr['spacer_infant'] == infantS) & (cr['protospacer_infant'] == infantP)]
            bb = pd.Series.unique(s['spacer_sequence'])
            if verbose: print(str(len(bb)) + " spacers from infant " + str(infantS) + " hit infant " + str(infantP))
            infs += 1
            hits += len(bb)
            if infantP == infantS:
                self = len(bb)
            
            for spacer in bb:
                if spacer in dic:
                    dic[spacer] += 1
                    inf_dic[spacer].append(infantP)
                else:
                    dic[spacer] = 1
                    inf_dic[spacer] = [infantP]
            
        if verbose: print("\n*** Average of " + str(hits/infs) + " spacers from infant " + str(infantS) + " hit another infant ***")
        if verbose: print("*** " + str(self) + " spacers from infant " + str(infantS) + " hit itself ***\n")
    
    for spacer in sorted(dic, key = dic.get, reverse = True):
        if verbose: print(str(spacer) + " - " + str(dic[spacer]))
        if verbose: print(str(cr["spacer_bin"][cr["spacer_sequence"] == spacer].unique()[0]) + ", " + str(cr["spacer_scaffold"][cr["spacer_sequence"] == spacer].unique()[0]))
        if verbose: print(inf_dic[spacer])
    return(dic,inf_dic)

def find_spacers(cr):
    org_effective_spacers = {}
    org_super_spacers = {}
    super_spacer = []
    for org in cr['spacer_bin'].unique():
        df = cr[cr['spacer_bin'] == org]
        org_effective_spacers[org] = len(df['spacer_sequence'].unique())
        for sp in df['spacer_sequence'].unique():
            if len(df['protospacer_infant'][df['spacer_sequence'] == sp].unique()) > 1:
                super_spacer.append(sp)
                if org in org_super_spacers: 
                    org_super_spacers[org] += 1
                else: org_super_spacers[org] = 1
    return org_effective_spacers, org_super_spacers, super_spacer

def generate_organism_summary(proto_db,spacer_db):
    spacer_DIC,infant_dic = protospacer_summary(proto_db,False)
    org_spacers, org_arrays = spacer_summary(spacer_db)
    org_effective_spacers, org_super_spacers, super_spacer = find_spacers(proto_db)

    organism_summary = pd.DataFrame({'spacers' : pd.Series(org_spacers),
                      'repeat_types': pd.Series(org_arrays),
                      'effective_spacers' : pd.Series(org_effective_spacers),
                      'super_spacers' : pd.Series(org_super_spacers)})

    organism_summary = organism_summary.fillna(value=0)
    organism_summary['organism'] = organism_summary.index
    organism_summary[["repeat_types","effective_spacers","spacers","super_spacers"]] = organism_summary[["repeat_types","effective_spacers","spacers","super_spacers"]].astype(int)
    organism_summary.reset_index(level=0, inplace=True)
    del organism_summary['index']
    organism_summary.sort('spacers',ascending = False)
    organism_summary.sort('super_spacers',ascending = False)
    organism_summary.sort('super_spacers',ascending = False)
    
    return(organism_summary)

def generate_spacer_summary(proto_db,spacer_db):
    spacer_dic = {}
    org_dic = {}
    targeted_infants = {}
    targeted_scaffolds = {}
    spacer_DIC,infant_dic = protospacer_summary(proto_db,False)

    i = 0
    for spacer in spacer_DIC:
        df = proto_db[proto_db['spacer_sequence'] == spacer]
        proto_scaffolds = []

        for inf in df['protospacer_infant'].unique():
            hit_scaffolds = df['protospacer_scaffold'][df['protospacer_infant'] == inf].tolist()
            proto_scaffolds.append(hit_scaffolds[0])

        spacer_dic[i] = spacer
        org_dic[i] = df["spacer_bin"].unique()[0]
        targeted_infants[i] = df['protospacer_infant'].unique()
        targeted_scaffolds[i] = proto_scaffolds
        i += 1

    effective_spacers = pd.DataFrame({'spacer' : pd.Series(spacer_dic),
                          'organism': pd.Series(org_dic),
                          'targeted_infants' : pd.Series(targeted_infants),
                          'targetd_scaffolds' : pd.Series(targeted_scaffolds)})
    #effective_spacers.to_csv("/Users/mattolm/Box Sync/Banfield Lab/InfantSkinOral_Project/Raw_Data/CRISPR/Tables/EffectiveSpacers.csv")
    return(effective_spacers)

def generate_superspacer_summary(proto_db,spacer_db):
    spacer_dic = {}
    org_dic = {}
    targeted_infants = {}
    targeted_scaffolds = {}
    org_effective_spacers, org_super_spacers, super_spacer = find_spacers(proto_db)

    i = 0
    for spacer in super_spacer:
        df = proto_db[proto_db['spacer_sequence'] == spacer]
        proto_scaffolds = []

        for inf in df['protospacer_infant'].unique():
            hit_scaffolds = df['protospacer_scaffold'][df['protospacer_infant'] == inf].tolist()
            proto_scaffolds.append(hit_scaffolds[0])

        spacer_dic[i] = spacer
        org_dic[i] = df["spacer_bin"].unique()[0]
        targeted_infants[i] = df['protospacer_infant'].unique()
        targeted_scaffolds[i] = proto_scaffolds
        i += 1

    super_spacers = pd.DataFrame({'spacer' : pd.Series(spacer_dic),
                          'organism': pd.Series(org_dic),
                          'targeted_infants' : pd.Series(targeted_infants),
                          'targetd_scaffolds' : pd.Series(targeted_scaffolds)})
    #super_spacers.to_csv("/Users/mattolm/Box Sync/Banfield Lab/InfantSkinOral_Project/Raw_Data/CRISPR/Tables/SuperSpacers2.csv")
    return(super_spacers)

# %% [code]
CRISPR_db = generate_organism_summary(NICU_protospacers,Spacers)
CRISPR_db['Infant'] = CRISPR_db['organism'].str[0:2].astype(int)
for inf in list(CRISPR_db['Infant'].unique()):
    C_orgs = len(CRISPR_db['organism'][CRISPR_db['Infant'] == inf].unique())
    T_orgs = len(db['genome'][(db['Infant'] == inf) & (db['ID'] == 'bacteria')].unique())
    T_spacers = CRISPR_db['spacers'][CRISPR_db['Infant'] == inf].sum()
    print("Infant {0}: {1} percent of organisms have CRISPR, with a total of {2} spacers".format(inf,C_orgs/T_orgs,T_spacers))

# %% [markdown]
# Generate Tables

# %% [markdown]
##### For each project, the percent of project needed for X coverage

# %% [code]
def gen_table(df,gen_sizes = [10000,100000,1000000,10000000],covs = [1,5,10]): 
    samples = {}
    per_projs = {}
    coverages = {}
    genome_sizes = {}
    i = 0
    for sample in df['Sample'].unique():
        for size in gen_sizes:
            for cov in covs:
                size = int(size)
                samples[i] = sample
                genome_sizes[i] = size
                coverages[i] = cov
                bases = int(df['HR_bases'][df['Sample'] == sample])
                per_projs[i] = ((cov * size) / bases) * 100
                i+=1
                
    new_table = pd.DataFrame({'project' : pd.Series(samples),
                             'percent_project' : pd.Series(per_projs),
                             'genome_size' : pd.Series(genome_sizes),
                             'coverage' : pd.Series(coverages)})

    new_table['Bd'] = new_table['project'].str[4].map({"A":"Gut","W":"Skin","Y":"Mouth"})
    return new_table

def plot_cov_req(df,titl):
    i = 0
    for size in df['genome_size'].unique():
        title = titl[i]
        i += 1
        d = df[df['genome_size'] == size]
        ax = sns.boxplot(data = d, x = 'Bd', y = 'percent_project',hue = 'coverage')
        #ax.set(ylim=(0, 20))
        ax.set(ylabel="Percent of Project")
        ax.set(xlabel="Project")
        ax.set(title= "Genome size : {:,} bp".format(size))
        locs, labels = plt.xticks()
        plt.setp(labels, rotation=90)
        plt.show()


seq_data = pd.read_excel(folder + "Supplemental_Table_S2.xlsx")
        
avg_bac_genome = db['length'][db['ID'] == "bacteria"].sum() / len(db['length'][db['ID'] == "bacteria"])
avg_mobile_genome = db['length'][db['ID'] != "bacteria"].sum() / len(db['length'][db['ID'] == "bacteria"])
covReq_df = gen_table(seq_data, gen_sizes = [avg_bac_genome,avg_mobile_genome], covs = [1,3,5])
plot_cov_req(covReq_df,['bacteria','mobile'])

# %% [markdown]
##### Total coverage per genome per bodySite

# %% [code]
def gen_total_cov_table(df):
    i = 0
    genome_d = {}
    bodySite_d = {}
    total_cov_d = {}
    for genome in df['genome'].unique():
        for bd in df['BodySite'].unique():
            coverage = float(df['coverage'][(df['genome'] == genome) & (df['BodySite'] == bd)].sum())
            genome_d[i] = genome
            bodySite_d[i] = bd
            total_cov_d[i] = coverage
            i+=1
            
    new_table = pd.DataFrame({'genome' : pd.Series(genome_d),
                             'BodySite' : pd.Series(bodySite_d),
                             'total_coverage' : pd.Series(total_cov_d)})
    return new_table

def find_candidates(df,metric = 'total_coverage'):
    print("genome\tlocations\tmin coverage amoung locations")
    for genome in df['genome'].unique():
        d = df[df['genome'] == genome]
        if len(d['BodySite'].unique()) > 1:
            print("{0}\t{1}\t{2}".format(genome,list(d['BodySite'].unique()),int(d[metric].min())))

tCov_df = gen_total_cov_table(db[db['ID'] == 'bacteria']).sort('total_coverage',ascending=False)
find_candidates(db[db['coverage'] >= 10],'coverage')
#find_candidates(tCov_df[tCov_df['total_coverage'] >= 10])
tCov_df[tCov_df['total_coverage'] >= 10]
