# Supplementary material for: Identical bacterial populations colonize premature infant gut, skin, and oral microbiomes and exhibit different in situ growth rates
Source: Genome Res. 2017 Apr;27(4):601–12. doi: 10.1101/gr.213256.116 (PMC5378178; doi:10.1101/gr.213256.116)
Supplement: Supplemental Material [file supp_gr.213256.116_Supplemental_Jupyter_S1-5.zip › Supplemental_Jupyter_S1-5/Supplemental_Jupyter_S2.ipynb]

# %% [markdown]
# READ ME

10/27/16

Notebooks were made by Matt Olm (mattolm@berkeley.edu) using Jupyter notebook version 4.0.6, and Python version 3.5.0.

Near the beginning of all notebooks is a variable named "folder". Pointing that variable to the folder containing the tables downloaded from the SOM should allow all analysis to run without fail through-out all notebooks.

Notebooks are included in the spirit of openness and in order to provide details on how the analysis was actually done. It is only minimally commented, the code was not optimized in any way, and it follows no stylistic guidelines what-so-ever. Enjoy!

# %% [code]
import os
import sys
import numpy as np
import pandas as pd
import seaborn as sns
import pickle
from matplotlib import pyplot as plt
from matplotlib.backends.backend_pdf import PdfPages
import matplotlib.cm as cm
import warnings
import sklearn
from sklearn import preprocessing
from sklearn.preprocessing import normalize
warnings.filterwarnings('ignore')
from scipy import stats
import scipy
from matplotlib.backends.backend_pdf import PdfPages
from matplotlib_venn import venn3
from matplotlib_venn import venn2

plt.rcParams['pdf.fonttype'] = 42
%matplotlib inline

sns.set('notebook')
sns.set(style='whitegrid')
sns.set_palette('deep')

# %% [markdown]
## Load Data

# %% [code]
folder = "/Users/mattolm/Box Sync/Banfield Lab/InfantSkinOral_Project/Manuscript/GenomeResearchSubmission/Supplemental_Files/"

# %% [code]
def process_extracted(df):
    df['project'] = pd.Series(df.pileup).str.split('-vs-').str.get(1).str.split('.').str.get(0)
    df['location'] = df['key'].str.split(":").str.get(1)
    df['location'] = df['location'].astype(str).convert_objects(convert_numeric=True)
    df['scaffold'] = df['key'].str.split(":").str.get(0)
    df['BodySite'] = df['project'].str[4]
    del df['pileup']
    df['DOL'] = df['project'].str[2:4]
    df['DOL'] = df['DOL'].astype(str).convert_objects(convert_numeric=True)
    df['var_per'] = df['var_count'] / (df['var_count'] + df['ref_count'])
    df['VR_cov'] = df['var_count'] + df['ref_count']
    return df

# %% [code]
poly_data = pd.read_excel(folder + "Supplemental_Table_S9.xlsx", na_values = 'n/a',sheetname=1)
masked_regions = pd.read_excel(folder + "Supplemental_Table_S9.xlsx", na_values = 'n/a',sheetname=2)
poly_data = process_extracted(poly_data)
# Remove the case where there isn't single base besides ref, which messes stuff up later on
polys_all = poly_data[poly_data['var'] != poly_data['ref']]
print("{0} Raw polymorphisms detected".format(len(polys_all['key'].unique())))

# %% [code]
masked_regions

# %% [code]
# Remove SNPs that occur in masked regions (rRNA, tRNA)
def filter_regions(df, regionsdb):
    to_remove = []
    for row in regionsdb.iterrows():
        scaffold, start, end = row[1]
        to_remove += list(df['key'][df['location'].isin(list(range(int(start),int(end))))])
    to_remove = list(set(to_remove))
    return df[~df.key.isin(to_remove)].copy()

filtered_polys = polys_all.copy()
temp = filter_regions(filtered_polys, masked_regions)
temp

# %% [markdown]
## Filter polymorphisms

# %% [code]
# Remove SNPs that aren't in all pileups (likely becasue they have no coverage)
def all_projects_reporting(df):
    to_remove = []
    projects = len(list(df['project'].unique()))
    for key in df['key'].unique():
        if len(df[df['key'] == key]) < projects:
            to_remove.append(key)
    return df[~df.key.isin(to_remove)].copy()
            
# Remove SNPs that don't meet coverage reqirement in all projects, and have at least one project with the freq bounds
def filter_coverage_freq(df, min_cov = 10, min_freq = 0.2, max_freq = 0.8):
    to_remove = []
    for key in df['key'].unique():
        m = min(list(df['VR_cov'][df['key'] == key]))
        if min_cov > m:
            to_remove.append(key)
        min_f = min(list(df['var_per'][df['key'] == key]))
        max_f = max(list(df['var_per'][df['key'] == key]))
        if ((max_f < min_freq) or (min_f > max_freq)):
            to_remove.append(key)
    return df[~df.key.isin(to_remove)].copy()

# Remove SNPs that occur in masked regions (rRNA, tRNA)
def filter_regions(df, regionsdb):
    to_remove = []
    for row in regionsdb.iterrows():
        scaffold, start, end = row[1]
        to_remove += list(df['key'][df['location'].isin(list(range(int(start),int(end))))])
    to_remove = list(set(to_remove))
    return df[~df.key.isin(to_remove)].copy()

# Require multiple projects to have the polymorphism to remove spurious calls
def filter_projects(df,required_projects = 2,returnBoth = False):
    to_remove = []
    for key in df['key'].unique():
        if len(df[(df['key'] == key) & (df['var_per'] >= 0.2)]) < required_projects:
            to_remove.append(key)
    to_remove = list(set(to_remove))
    if returnBoth:
        return df[~df.key.isin(to_remove)].copy() , df[df.key.isin(to_remove)].copy()
    return df[~df.key.isin(to_remove)].copy()

# Require polymorphism frequency changes to be auto-correletaed
def require_autocorrelation(df,value,returnBoth = False):
    to_remove = []
    for loc in df['key'].unique():
        gut_series = pd.Series(df['var_per'][(df['key'] == loc) & (df['BodySite'] == "A")])
        if (gut_series.autocorr(lag=1) < value):
            to_remove.append(loc)
    if returnBoth:
        return df[~df.key.isin(to_remove)].copy() , df[df.key.isin(to_remove)].copy()
    return df[~df.key.isin(to_remove)].copy()

# %% [code]
filtered_polys = polys_all.copy()

# Filtering based on coverage, % variant, and masked regions
filtered_polys = all_projects_reporting(filtered_polys)
filtered_polys = filter_coverage_freq(filtered_polys)
filtered_polys = filter_regions(filtered_polys, masked_regions)
filtered_polys = filter_projects(filtered_polys)
filtered_polys = require_autocorrelation(filtered_polys, 0)
print("{0} Polys remain in filtered".format(len(filtered_polys['key'].unique())))

# %% [code]
print("{0} filtered polymorphisms detected, average frequency of {1}".format(\
    len(filtered_polys['key'].unique()),np.average(list(filtered_polys['var_per']))))

# %% [markdown]
## Cluster polymorphisms
Clusteres are stored in a dictionary, with each dictionary key pointing to a list of locations which correspond to that cluster 

# %% [code]
# Cluster mutations based on their change in frequency between samples
def cluster_frequency(df,thresh = 0.275):
    X = []
    names = []
    for col in df.columns:
        X.append(df[col].tolist())
        names.append(col)
    X = np.array(X)
    hclust = scipy.cluster.hierarchy.linkage(X)
    fclust = scipy.cluster.hierarchy.fcluster(hclust,thresh,criterion='distance')
    clusters = {}
    for i, c in enumerate(fclust):
        if c in clusters:
            clusters[c].append(names[i])
        else:
            clusters[c] = [names[i]]
    true_clusters = {}
    for cluster in clusters:
        #print(clusters[cluster])
        locs = []
        for g in clusters[cluster]:
            locs.append(g.split(":")[1])
        if len(locs) >= 2:
            true_clusters[cluster] = clusters[cluster]
    return(list(clusters.values()))

# %% [code]
gut_filtered = filtered_polys[filtered_polys['BodySite'] == "A"]
polys_pivot = gut_filtered.pivot("project","key","var_per")
cohorts = cluster_frequency(polys_pivot,0.2)
cohorts = sorted(cohorts, key=len, reverse=True)

# %% [code]
# Add cohort information to dataframe
cohort_dic = {}
for i,cohort in enumerate(cohorts):
    for key in cohort:
        cohort_dic[key] = i + 1
filtered_polys['cohort'] = filtered_polys['key'].map(cohort_dic)

# %% [markdown]
###### Plot clusters

# %% [code]
def cohort_plot(df_ori,title):
    df = df_ori.copy()
    
    sns.set(style="white")
    df = df.sort("BodySite")
    df['BodySite'] = df['BodySite'].map({'A':'Gut', 'Y':'Mouth', 'W':'Skin'})
    g = sns.factorplot(x="DOL",y="var_per",hue="BodySite",col="cohort",data = df,col_wrap=3,size=3)
    axes = g.axes
    for a in axes:
        a.set_ylim(0,1)
    plt.show()
    return

def cohort_plot_2(df_ori,title):
    df = df_ori.copy()
    
    sns.set(style="ticks")
    df = df.sort("BodySite")
    df['BodySite'] = df['BodySite'].map({'A':'Gut', 'Y':'Mouth', 'W':'Skin'})
    
    x_ti = np.arange(5, 30, 1)
    
    g = sns.factorplot(x="DOL",y="var_per",hue="BodySite",col="cohort",data = df,col_wrap=3, order=x_ti)
    axes = g.axes
    #axes[0,0].set(xticks=[])
    for a in axes:
        a.set_ylim(0,1)
    #    a.set_xticks(np.arange(5, 30, 1.0))
    #plt.savefig(folder + "/figures/" + str(title) + ".pdf",format="pdf",transparent=True)
    plt.show()
    return

# %% [code]
cohort_plot(filtered_polys,"Cohorts")

# %% [markdown]
##### Print summary info

# %% [code]
print("{0} cohorts, {1} polymorphisms".format(len(filtered_polys['cohort'].unique()),len(filtered_polys['key'].unique())))

# %% [markdown]
## Comparison between bodysites

# %% [code]
def find_differences(df,alpha = 0.01,min_cov = 5):
    i = 0
    values = df['BodySite'].unique()
    dic = {}
    final = {}
    for combo in [[values[0],values[1]],[values[0],values[2]],[values[1],values[2]]]:
        dic["_".join(combo)] = []
        final["_".join(combo)] = []
    for key in df['key'].unique():
        d = df[df['key'] == key]
        for combo in [[values[0],values[1]],[values[0],values[2]],[values[1],values[2]]]:
            bd1, bd2 = combo
            if (key not in list(d['key'][d['BodySite'] == bd1])) or (key not in list(d['key'][d['BodySite'] == bd2])):
                continue
            b1_toup = int(d['var_count'][d['BodySite'] == bd1]),int(d['ref_count'][d['BodySite'] == bd1])
            if b1_toup[0] + b1_toup[1] < min_cov:
                continue
            b2_toup = int(d['var_count'][d['BodySite'] == bd2]),int(d['ref_count'][d['BodySite'] == bd2])
            if b2_toup[0] + b2_toup[1] < min_cov:
                continue 
            i += 1
            oddsratio,pvalue = stats.fisher_exact([b1_toup, b2_toup])
            dic["_".join(combo)].append([key,pvalue])
            
    # Multiple test correction
    alpha = alpha / i
    #print("{0} comparisions to be made, alpha is {1}".format(i,alpha))
   
    for comb in dic.keys():
        for loc in dic[comb]:
            if loc[1] < alpha:
                final[comb].append(loc[0])
        #print("{0} - {1}".format(comb, len(final[comb])))
    return final

def find_differences2(df,alpha = 0.01,min_cov = 5):
    i = 0
    values = df['BodySite'].unique()
    dic = {}
    final = {}
    for combo in [[values[0],values[1]]]:
        dic["_".join(combo)] = []
        final["_".join(combo)] = []
    
    for key in df['key'].unique():
        d = df[df['key'] == key]
        for combo in [[values[0],values[1]]]:
            bd1, bd2 = combo
            if (key not in list(d['key'][d['BodySite'] == bd1])) or (key not in list(d['key'][d['BodySite'] == bd2])):
                continue
            b1_toup = int(d['var_count'][d['BodySite'] == bd1]),int(d['ref_count'][d['BodySite'] == bd1])
            if b1_toup[0] + b1_toup[1] < min_cov:
                continue
            b2_toup = int(d['var_count'][d['BodySite'] == bd2]),int(d['ref_count'][d['BodySite'] == bd2])
            if b2_toup[0] + b2_toup[1] < min_cov:
                continue 
            i += 1
            oddsratio,pvalue = stats.fisher_exact([b1_toup, b2_toup])
            dic["_".join(combo)].append([key,pvalue])
            
    alpha = alpha / i
    #print("{0} comparisions to be made, alpha is {1}".format(i,alpha))
    
    for comb in dic.keys():
        for loc in dic[comb]:
            if loc[1] < alpha:
                final[comb].append(loc[0])
        #print("{0} - {1}".format(comb, len(final[comb])))
    return final

def print_differences(diff):
    for key in diff:
        print(key)
        for value in diff[key]:
            print(value)

# %% [markdown]
##### Find differences on DOL 23 between all bodysites

# %% [code]
poly_df_23 = filtered_polys[(filtered_polys['DOL'] == 23)]
diffs_23 = find_differences(poly_df_23)
print_differences(diffs_23)

# %% [markdown]
##### Find differences on DOL 6 between mouth and skin

# %% [code]
poly_df_6 = filtered_polys[(filtered_polys['DOL'] == 6)]
diffs_6 = find_differences2(poly_df_6)
print_differences(diffs_6)

# %% [markdown]
## Accessory methods

# %% [code]
def clusters_to_csv(clusters,name,loc = folder):
    out = loc + str(name) + ".csv"
    start = {}
    end = {}
    SNp = {}
    scaff = {}
    i = 1
    for clust in clusters:
        loc = []
        scaf = "X"
        for c in clust:
            loc.append(c.split(':')[1])
            scaf = c.split(':')[0]
        start[i] = min(loc)
        end[i] = max(loc)
        SNp[i] = len(loc)
        scaff[i] = scaf
        i += 1
        
    new_table = pd.DataFrame({'mutations' : pd.Series(SNp),
                             'start' : pd.Series(start),
                             'end' : pd.Series(end),
                             'scaffold' : pd.Series(scaff)})
    new_table['start'] = new_table['start'].astype(int)
    new_table.sort(columns = ['start','scaffold'],inplace = True)
    new_table.to_csv(out)
    return new_table

def locs_to_txt(df,name):
    out = folder + str(name) + ".txt"
    o = open(out,'w')
    for key in df['key'].unique():
        o.write("{0}\t{1}\n".format(key,np.average(list(df['var_per'][df['key'] == key]))))
    o.close()
    
def cohorts_to_text(cohorts,baseName,loc=folder):
    out = loc + str(baseName)
    o = open(out + ".csv",'w')
    for i,cohort in enumerate(cohorts):
        o.write("\ncohort {0},".format(i + 1))
        for key in cohort:
            o.write("{0},".format(key))
    o.close()
        
# Cluster mutations based on their position on the genome
def cluster_location(locs,space=1000):
    locs.sort()
    previous_loc = 0
    previous_scaff = "x"
    cluster_c = 0
    clusters = {}
    for key in locs:
        scaffold, loc = key.split(":")
        loc = int(loc)
        # In current cluster
        if ((abs(loc - previous_loc) < space) & (scaffold == previous_scaff)):
            if cluster_c not in clusters:
                clusters[cluster_c] = []
            clusters[cluster_c].append(key)
        # Not in current cluster
        else:
            #print("{0} is {2} from {1}".format(loc,previous_loc,abs(loc - previous_loc)))
            cluster_c += 1
            clusters[cluster_c] = [key]
        previous_loc = loc
        previous_scaff = scaffold
    return list(clusters.values())

# %% [code]
location_clusters = cluster_location(filtered_polys['key'].unique(),space=500)
for f in location_clusters:
    if len(f) > 1:
        print(f)

# %% [code]
filtered_polys[filtered_polys['key'] == 'CitroK_0123A_6:253313']

# %% [code]
stats.fisher_exact([[191, 4], [58, 0]])
stats.fisher_exact([[290, 4], [517, 0]])

# %% [code]
