# Supplementary material for: Identical bacterial populations colonize premature infant gut, skin, and oral microbiomes and exhibit different in situ growth rates
Source: Genome Res. 2017 Apr;27(4):601–12. doi: 10.1101/gr.213256.116 (PMC5378178; doi:10.1101/gr.213256.116)
Supplement: Supplemental Material [file supp_gr.213256.116_Supplemental_Jupyter_S1-5.zip › Supplemental_Jupyter_S1-5/Supplemental_Jupyter_S3.ipynb]

# %% [markdown]
# READ ME

10/27/16

Notebooks were made by Matt Olm (mattolm@berkeley.edu) using Jupyter notebook version 4.0.6, and Python version 3.5.0.

Near the beginning of all notebooks is a variable named "folder". Pointing that variable to the folder containing the tables downloaded from the SOM should allow all analysis to run without fail through-out all notebooks.

Notebooks are included in the spirit of openness and in order to provide details on how the analysis was actually done. It is only minimally commented, the code was not optimized in any way, and it follows no stylistic guidelines what-so-ever. Enjoy!

# %% [code]
import os
import sys
import numpy as np
import pandas as pd
import seaborn as sns
import pickle
from matplotlib import pyplot as plt
from matplotlib.backends.backend_pdf import PdfPages
import warnings
import sklearn
from sklearn import preprocessing
from sklearn.preprocessing import normalize
warnings.filterwarnings('ignore')
from scipy import stats
import scipy
from matplotlib.backends.backend_pdf import PdfPages

plt.rcParams['pdf.fonttype'] = 42
%matplotlib inline

sns.set('notebook')
sns.set(style='whitegrid')
sns.set_palette('deep')

# %% [markdown]
# Load Data

# %% [code]
folder = "/Users/mattolm/Box Sync/Banfield Lab/InfantSkinOral_Project/Manuscript/GenomeResearchSubmission/Supplemental_Files/"

poly_data = pd.read_excel(folder + "Supplemental_Table_S7.xlsx", na_values = 'n/a',sheetname=0)
CRISPR_data = pd.read_excel(folder + "Supplemental_Table_S7.xlsx", na_values = 'n/a',sheetname=1)

# %% [markdown]
### Make new datatable

# %% [code]
poly_data['key'] = poly_data['scaffold'] + ":" + poly_data.location.map(str)
pTc = pd.Series(CRISPR_data.Varient_CRISPR_percent.values,index=CRISPR_data.Project).to_dict()
loc = {}
per = {}
proje = {}
i = 0
for proj in pd.Series.unique(poly_data['project']):
    loc[i] = "CRISPR"
    proje[i] = proj
    per[i] = pTc[proj]
    i += 1
temp = pd.DataFrame({ 'key' : pd.Series(loc),
                      'project': pd.Series(proje),
                      'percent_reference' : pd.Series(per)})
poly_data = pd.concat([poly_data,temp])
poly_data = poly_data[(poly_data["project"] != "0506A")]
poly_data = poly_data[(poly_data["project"] != "0507A")]
poly_data = poly_data[(poly_data["project"] != "0508A")]

# %% [markdown]
##### Identify varients which correlate with CRISPR

# %% [code]
def find_correlates(df):
    locs = ['CRISPR']
    alpha = 0.01 / len(df.columns)
    #print("alpha is " + str(alpha))
    for col in df.columns:
        if col == 'CRISPR':
            continue
        df_clean = df[["CRISPR",col]].dropna()
        cor,p = stats.pearsonr(df_clean['CRISPR'],df_clean[col])
        if p < alpha:
            locs.append(col)
    return locs

# %% [code]
p = poly_data.pivot("project","key","percent_reference")
locs = find_correlates(p)
subset = poly_data[poly_data['key'].isin(locs)]
subset['BodySite'] = subset['project'].str[4]
subset['DOL'] = subset['project'].str[2:4]
subset['DOL'] = subset['DOL'].astype(str).convert_objects(convert_numeric=True)

# %% [markdown]
##### Add CRISPR Varient 2 (which is the inverse of CRISPR Varient 1)

# %% [code]
C2 = subset[subset['key'] == 'CRISPR']
C2['percent_reference'] = 1 - C2['percent_reference']
C2['key'] = 'CRISPR Varient 2'
subset2 = pd.concat([subset,C2])

# %% [markdown]
##### Make plot

# %% [code]
def clusters_pdf(dataframe, name):
    pdf = PdfPages(name + ".pdf")
    for i,cluster in enumerate(clusters):
        pdf.savefig(line_plot2(dataframe[(dataframe['key'].isin(cluster))],str(genome_name) + "_cluster_" + str(i)),bbox_inches='tight')
    pdf.close()

def line_plot2(db,title):
    sns.set_style("white")
    
    fig, ax1 = plt.subplots()
    db =db.sort("DOL")
    for key in db['key'].unique():
        for b in db['BodySite'].unique():
            if b == "A":
                marker = 'o'
                s = 8
                line = "solid"
                c = "blue"
            elif b == "W":
                marker = '*'
                s = 15
                line = "dashed"
                c = "red"
            elif b == "Y":
                marker = "^"
                s = 10
                line = "dotted"
                c = "green"
        
            temp = db[db['BodySite'] == b]
            temp = temp.dropna(subset=["DOL","key","percent_reference"])
            d = temp[temp['key'] == key]
            ax1.plot(d['DOL'],d['percent_reference'],marker=marker,markersize=s,ls=line,label=key)
    plt.xticks(np.arange(4,30, 1.0))

    plt.xlabel('DOL')
    plt.ylabel('Percent reference')
    plt.ylim(0,1)
    plt.title(title)
    ax1.legend(loc = 'right')
    plt.legend(bbox_to_anchor = (1.4, 0.5))
    
    #location = "/Users/mattolm/Box Sync/Banfield Lab/InfantSkinOral_Project/Figures/polymorpher/"
    #plt.savefig(folder + "/figures/" + str(title) + ".pdf",format="pdf",transparent=True)
    plt.show()

# %% [code]
line_plot2(subset2,"Inf5_E_faecalis")

# %% [markdown]
##### Statistical tests

# %% [code]
#sub_piv = db.pivot("DOL","key","percent_reference")
s = subset[["reference_base_count","variant_base_count","key",'project']][subset['project'].isin(["0514Y","0514A"])]
s = s.dropna()
s

# %% [code]
stats.fisher_exact([[17, 4], [2, 2]])
