# Supplementary material for: Identical bacterial populations colonize premature infant gut, skin, and oral microbiomes and exhibit different in situ growth rates
Source: Genome Res. 2017 Apr;27(4):601–12. doi: 10.1101/gr.213256.116 (PMC5378178; doi:10.1101/gr.213256.116)
Supplement: Supplemental Material [file supp_gr.213256.116_Supplemental_Jupyter_S1-5.zip › Supplemental_Jupyter_S1-5/Supplemental_Jupyter_S4.ipynb]

# %% [markdown]
# READ ME

10/27/16

Notebooks were made by Matt Olm (mattolm@berkeley.edu) using Jupyter notebook version 4.0.6, and Python version 3.5.0.

Near the beginning of all notebooks is a variable named "folder". Pointing that variable to the folder containing the tables downloaded from the SOM should allow all analysis to run without fail through-out all notebooks.

Notebooks are included in the spirit of openness and in order to provide details on how the analysis was actually done. It is only minimally commented, the code was not optimized in any way, and it follows no stylistic guidelines what-so-ever. Enjoy!

# %% [code]
import os
import sys
import numpy as np
import pandas as pd
import seaborn as sns
import pickle
from matplotlib import pyplot as plt
from matplotlib.backends.backend_pdf import PdfPages
import warnings
import sklearn
from sklearn import preprocessing
from sklearn.preprocessing import normalize
warnings.filterwarnings('ignore')
from scipy import stats
from Bio.Seq import Seq
from matplotlib_venn import venn3

plt.rcParams['pdf.fonttype'] = 42
%matplotlib inline

sns.set('notebook')
sns.set(style='whitegrid')
sns.set_palette('deep')

# %% [markdown]
# Load Data

# %% [code]
folder = "/Users/mattolm/Box Sync/Banfield Lab/InfantSkinOral_Project/Manuscript/GenomeResearchSubmission/Supplemental_Files/"

NICU_protospacers = pd.read_excel(folder + "Supplemental_Table_S5.xlsx",sheetname=1)
NCBI_protospacers = pd.read_excel(folder + "Supplemental_Table_S5.xlsx",sheetname=2)
Spacers = pd.read_excel(folder + "Supplemental_Table_S5.xlsx",sheetname=3)

# %% [markdown]
# Summary Information

# %% [code]
def spacer_summary(sp,verbose=False):
    org_spacers = {}
    org_arrays = {}
    for inf in pd.Series.unique(sp['spacer_infant']).tolist():
        sub = sp[sp['spacer_infant'] == inf]
        if verbose: print("Infant " + inf + " - " + str(len(sub)) + " spacers")
        for org in pd.Series.unique(sub['spacer_bin']).tolist():
            subO = sub[sub['spacer_bin'] == org]
            if verbose: print(str(org) + " " + str(len(subO)) + " spacers over " + str(len(subO['repeat_sequence'].unique())) + " repeats")
            org_spacers[str(org)] = str(len(subO))
            org_arrays[str(org)] = str(len(subO['repeat_sequence'].unique()))
        if verbose: print()
    return(org_spacers,org_arrays)

def protospacer_summary(cr, verbose=False):
    dic = {}
    inf_dic = {}
    scaff_dic = {}
    for infantS in pd.Series.unique(cr['spacer_infant']):
        infs = 0
        hits = 0
        self = 0
        for infantP in pd.Series.unique(cr['protospacer_infant']):
            s = cr[(cr['spacer_infant'] == infantS) & (cr['protospacer_infant'] == infantP)]
            bb = pd.Series.unique(s['spacer_sequence'])
            if verbose: print(str(len(bb)) + " spacers from infant " + str(infantS) + " hit infant " + str(infantP))
            infs += 1
            hits += len(bb)
            if infantP == infantS:
                self = len(bb)
            
            for spacer in bb:
                if spacer in dic:
                    dic[spacer] += 1
                    inf_dic[spacer].append(infantP)
                else:
                    dic[spacer] = 1
                    inf_dic[spacer] = [infantP]
            
        if verbose: print("\n*** Average of " + str(hits/infs) + " spacers from infant " + str(infantS) + " hit another infant ***")
        if verbose: print("*** " + str(self) + " spacers from infant " + str(infantS) + " hit itself ***\n")
    
    for spacer in sorted(dic, key = dic.get, reverse = True):
        if verbose: print(str(spacer) + " - " + str(dic[spacer]))
        if verbose: print(str(cr["spacer_bin"][cr["spacer_sequence"] == spacer].unique()[0]) + ", " + str(cr["spacer_scaffold"][cr["spacer_sequence"] == spacer].unique()[0]))
        if verbose: print(inf_dic[spacer])
    return(dic,inf_dic)

def find_spacers(cr):
    org_effective_spacers = {}
    org_super_spacers = {}
    super_spacer = []
    for org in cr['spacer_bin'].unique():
        df = cr[cr['spacer_bin'] == org]
        org_effective_spacers[org] = len(df['spacer_sequence'].unique())
        for sp in df['spacer_sequence'].unique():
            if len(df['protospacer_infant'][df['spacer_sequence'] == sp].unique()) > 1:
                super_spacer.append(sp)
                if org in org_super_spacers: 
                    org_super_spacers[org] += 1
                else: org_super_spacers[org] = 1
    return org_effective_spacers, org_super_spacers, super_spacer

def generate_organism_summary(proto_db,spacer_db):
    spacer_DIC,infant_dic = protospacer_summary(proto_db,False)
    org_spacers, org_arrays = spacer_summary(spacer_db)
    org_effective_spacers, org_super_spacers, super_spacer = find_spacers(proto_db)

    organism_summary = pd.DataFrame({'spacers' : pd.Series(org_spacers),
                      'arrays': pd.Series(org_arrays),
                      'effective_spacers' : pd.Series(org_effective_spacers),
                      'super_spacers' : pd.Series(org_super_spacers)})

    organism_summary = organism_summary.fillna(value=0)
    organism_summary['organism'] = organism_summary.index
    organism_summary[["arrays","effective_spacers","spacers","super_spacers"]] = organism_summary[["arrays","effective_spacers","spacers","super_spacers"]].astype(int)
    organism_summary.reset_index(level=0, inplace=True)
    del organism_summary['index']
    organism_summary.sort('spacers',ascending = False)
    organism_summary.sort('super_spacers',ascending = False)
    organism_summary.sort('super_spacers',ascending = False)
    
    return(organism_summary)

def generate_spacer_summary(proto_db,spacer_db):
    spacer_dic = {}
    org_dic = {}
    targeted_infants = {}
    targeted_scaffolds = {}
    spacer_DIC,infant_dic = protospacer_summary(proto_db,False)

    i = 0
    for spacer in spacer_DIC:
        df = proto_db[proto_db['spacer_sequence'] == spacer]
        proto_scaffolds = []

        for inf in df['protospacer_infant'].unique():
            hit_scaffolds = df['protospacer_scaffold'][df['protospacer_infant'] == inf].tolist()
            proto_scaffolds.append(hit_scaffolds[0])

        spacer_dic[i] = spacer
        org_dic[i] = df["spacer_bin"].unique()[0]
        targeted_infants[i] = df['protospacer_infant'].unique()
        targeted_scaffolds[i] = proto_scaffolds
        i += 1

    effective_spacers = pd.DataFrame({'spacer' : pd.Series(spacer_dic),
                          'organism': pd.Series(org_dic),
                          'targeted_infants' : pd.Series(targeted_infants),
                          'targetd_scaffolds' : pd.Series(targeted_scaffolds)})
    #effective_spacers.to_csv("/Users/mattolm/Box Sync/Banfield Lab/InfantSkinOral_Project/Raw_Data/CRISPR/Tables/EffectiveSpacers.csv")
    return(effective_spacers)

def generate_superspacer_summary(proto_db,spacer_db):
    spacer_dic = {}
    org_dic = {}
    targeted_infants = {}
    targeted_scaffolds = {}
    org_effective_spacers, org_super_spacers, super_spacer = find_spacers(proto_db)

    i = 0
    for spacer in super_spacer:
        df = proto_db[proto_db['spacer_sequence'] == spacer]
        proto_scaffolds = []

        for inf in df['protospacer_infant'].unique():
            hit_scaffolds = df['protospacer_scaffold'][df['protospacer_infant'] == inf].tolist()
            proto_scaffolds.append(hit_scaffolds[0])

        spacer_dic[i] = spacer
        org_dic[i] = df["spacer_bin"].unique()[0]
        targeted_infants[i] = df['protospacer_infant'].unique()
        targeted_scaffolds[i] = proto_scaffolds
        i += 1

    super_spacers = pd.DataFrame({'spacer' : pd.Series(spacer_dic),
                          'organism': pd.Series(org_dic),
                          'targeted_infants' : pd.Series(targeted_infants),
                          'targetd_scaffolds' : pd.Series(targeted_scaffolds)})
    #super_spacers.to_csv("/Users/mattolm/Box Sync/Banfield Lab/InfantSkinOral_Project/Raw_Data/CRISPR/Tables/SuperSpacers2.csv")
    return(super_spacers)

# %% [markdown]
### Organism summary

# %% [code]
generate_organism_summary(NICU_protospacers,Spacers)

# %% [markdown]
### Effective spacer table

# %% [code]
effective_spacers = generate_spacer_summary(NICU_protospacers,Spacers)
effective_spacers

# %% [markdown]
### Super spacer table

# %% [code]
generate_superspacer_summary(NICU_protospacers,Spacers)

# %% [markdown]
### Venn Diagram

# %% [code]
def ven(sets, names, title):
    v = venn3([sets[0],sets[1],sets[2]], (names[0], names[1], names[2]))
    v = venn3([sets[0],sets[1],sets[2]], (names[0], names[1], names[2]))
    plt.title(title)
    location = "/Users/mattolm/Box Sync/Banfield Lab/InfantSkinOral_Project/Raw_Figures/Venn/"
    #plt.savefig(location + str(title) + "_vennDiagram" ".pdf",format="pdf",transparent=True)
    plt.plot()

total = set(Spacers['spacer_sequence'].unique())
effective = set(effective_spacers['spacer'].unique())
nt = set(NCBI_protospacers['spacer_sequence'].unique())
sets = [total,effective,nt]
names = ["All Spacers","Hit in NICU","Hit in NCBI"]

ven(sets,names,"Spacers")
#spacers[spacers['spacer_sequence'].isin((sets[0] & sets[1] & sets[2]))].to_csv("/Users/mattolm/Box Sync/Banfield Lab/InfantSkinOral_Project/Raw_Data/CRISPR/Tables/spacers_hitting_infant_and_NCBI.csv")

# %% [markdown]
# Looking for specific hits

# %% [code]
db = NICU_protospacers

# %% [markdown]
### Infant 1 self-hits

# %% [code]
self_1 = db[(db['protospacer_infant'] == 1) & (db['spacer_infant'] == 1)]
self_1

# %% [markdown]
### Infant 5 self-hits

# %% [code]
self_5 = db[(db['protospacer_infant'] == 5) & (db['spacer_infant'] == 5)]
temp = self_5.drop_duplicates('spacer_sequence')
temp['spacer_sequence'].unique()
#self_5.to_csv("/Users/mattolm/Desktop/temp.csv")

# %% [markdown]
### E. faecalis Infant 5

# %% [code]
E_db = db[(db['spacer_bin'] == "0519A0210_Enterococcus_faecalis_37_406")]
E_db['spacer_sequence'].unique()

# %% [code]
E_NIH = NCBI_protospacers[(NCBI_protospacers['spacer_bin'] == "0519A0210_Enterococcus_faecalis_37_406")]
E_NIH['spacer_sequence'].unique()

# %% [code]
