# Supplementary material for: Identical bacterial populations colonize premature infant gut, skin, and oral microbiomes and exhibit different in situ growth rates
Source: Genome Res. 2017 Apr;27(4):601–12. doi: 10.1101/gr.213256.116 (PMC5378178; doi:10.1101/gr.213256.116)
Supplement: Supplemental Material [file supp_gr.213256.116_Supplemental_Jupyter_S1-5.zip › Supplemental_Jupyter_S1-5/Supplemental_Jupyter_S5.ipynb]

# %% [code]
import pandas as pd
import numpy as np
import warnings
import seaborn as sns
from matplotlib import pyplot as plt
import scipy.stats
warnings.filterwarnings('ignore')

# %% [markdown]
##### Load Data

# %% [code]
folder = "/Users/mattolm/Box Sync/Banfield Lab/InfantSkinOral_Project/Manuscript/Tables/"

coverage_data = pd.read_csv(folder + "Table3__CoverageInformation.csv")
seq_data = pd.read_excel(folder + "Table2__SequencingInformation.xlsx")
genome_data = pd.read_excel(folder + "Table5__GenomeData.xls")

# %% [markdown]
##### Merge tables

# %% [code]
db = pd.merge(coverage_data,genome_data)
del db['r']
del db['g']
del db['b']
del db['color']
db

# %% [markdown]
##### Generate colonization table

# %% [code]
def colonization_table(db, percent = 1):
    gD = {}
    bdD = {}
    snpD = {}
    aniD = {}
    totalpD = {}
    projectsD = {}
    mincovD = {}
    minB = {}
    infantD = {}
    refFromD = {}

    clnzd = db[(db['percent_project'] >= percent) & (db['ID'] == "bacteria")]
    i = 0
    for genome in clnzd['genome'].unique():
        for bodySite in clnzd['BodySite'].unique():
            infantD[i] = list(clnzd['Infant'][(clnzd['genome'] == genome)].unique())[0]
            avg_ANI = np.average(list(clnzd['consensus_ANI'][(clnzd['genome'] == genome) \
                & (clnzd['BodySite'] == bodySite)])) * 100
            avg_SNPs = np.average(list(clnzd['SNPs'][(clnzd['genome'] == genome) & (clnzd['BodySite'] == bodySite)]))
            totalP = (sum(list(db['percent_project'][(db['genome'] == genome) \
                & (db['BodySite'] == bodySite)])) / len(db['DOL'][(db['BodySite'] == bodySite) & (db['Infant'] == infantD[i])].unique()))
            gD[i] = genome
            bdD[i] = bodySite
            snpD[i] = avg_SNPs
            aniD[i] = avg_ANI
            totalpD[i] = totalP
            mincovD[i] = clnzd['coverage'][(clnzd['genome'] == genome) & (clnzd['BodySite'] == bodySite)].min()
            projectsD[i] = list(clnzd['sample'][(clnzd['genome'] == genome) & (clnzd['BodySite'] == bodySite)].unique())
            
            bdDic = {'A':'Gut', 'Y':'Mouth', 'W':'Skin'}
            refFromD[i] = bdDic[genome[4:5]]
            i+=1
    
    for bodySite in clnzd['BodySite'].unique():
        for infant in clnzd['Infant'].unique():
            d = clnzd[(clnzd['BodySite'] == bodySite) & (clnzd['Infant'] == infant)]
            gD[i] = "all_strains"
            bdD[i] = bodySite
            snpD[i] = np.average(list(d['SNPs']))
            aniD[i] = np.average(list(d['consensus_ANI']))
            totalpD[i] = sum(list(d['percent_project'])) / len(d['DOL'][d['BodySite'] == bodySite].unique())
            projectsD[i] = list(d['sample'][(d['Infant'] == infant) & (d['BodySite'] == bodySite)].unique())
            mincovD[i] = d['coverage'].min()
            infantD[i] = infant
            refFromD[i] = "NA"
            i+=1
    
    data = pd.DataFrame({ 'genome' : pd.Series(gD),
                      'bodysite': pd.Series(bdD),
                      'average_SNPs' : pd.Series(snpD),
                      'average_ANI' : pd.Series(aniD),
                      'samples' : pd.Series(projectsD),
                      'minimum_coverage' : pd.Series(mincovD),
                      'Infant' : pd.Series(infantD),
                      'RefFrom' : pd.Series(refFromD),
                      'percent_colonized': pd.Series(totalpD)})
    return(data.dropna())
    
clnzd = colonization_table(db)
clnzd

# %% [markdown]
##### Generate some averages

# %% [code]
print("Average consensus ANI for colonized strains: {0}".format(np.average(list(db['consensus_ANI'][db['percent_project'] > 1]))*100))
print("Average SNPs for colonized strains: {0}".format(np.average(list(db['SNPs'][db['percent_project'] > 1]))))
print("Median SNPs for colonized strains: {0}".format(np.median(list(db['SNPs'][db['percent_project'] > 1]))))
print()

cov = []
ani = []
for index, row in db[(db['percent_project'] > 1) & (db['coverage'] < 10)].iterrows():
    cov.append(row['coverage'])
    ani.append(row['consensus_ANI'])
corr, p = scipy.stats.pearsonr(cov,ani)
print("Correlation between coverage and ANI is {0}, p-value is {1}".format(\
    corr,p))
print()
    
same = []
diff = []
for index, row in clnzd[clnzd['genome'] != "all_strains"].iterrows():
    if row['RefFrom'] == row['bodysite']:
        same.append(row['average_SNPs'])
    else:
        diff.append(row['average_SNPs'])
print("Average SNPs if reference genome from same bodysite as mapped to: {0}".format(np.average(same)))
print("Average SNPs if reference genome from different bodySite as mapped to: {0}".format(np.average(diff)))

# %% [markdown]
# Look for detection

# %% [markdown]
##### Define a detection threshold

# %% [code]
min_bases = seq_data['Trimmed_HR_reads'][seq_data['Trimmed_HR_reads'] == seq_data['Trimmed_HR_reads'].min()] \
    * seq_data['Average Read Length'][seq_data['Trimmed_HR_reads'] == seq_data['Trimmed_HR_reads'].min()]
avg_genome = np.average(genome_data['length'][genome_data['ID'] == 'bacteria'].tolist())

for cov in [0.01, 0.1, 1]:
    perc = float(100 * (avg_genome * cov) / min_bases)
    print("{0} coverage: {1} percent".format(cov,perc))
    
thresh = float(100 * (avg_genome * .1) / min_bases)

# %% [code]
def colonization_table(db, percent = .1):
    gD = {}
    sampleD = {}
    colzD = {}

    clnzd = db[(db['ID'] == "bacteria")]
    i = 0
    for genome in clnzd['genome'].unique():
        for sample in clnzd['sample'].unique():
            gD[i] = genome
            sampleD[i] = sample
            #print(genome)
            #print(sample)
            p = float(clnzd['percent_project'][(clnzd['sample'] == sample) & (clnzd['genome'] == genome)].unique().tolist()[0])
            if p > percent:
                colzD[i] = p
            else:
                colzD[i] = 0
            i+=1
    
    data = pd.DataFrame({ 'genome' : pd.Series(gD),
                      'sample' : pd.Series(sampleD),
                      'colonized?': pd.Series(colzD)})
    return(data.dropna())
    
full_1 = colonization_table(db[db['Infant'] == 1], percent = thresh).pivot('genome','sample','colonized?')
full_5 = colonization_table(db[db['Infant'] == 5], percent = thresh).pivot('genome','sample','colonized?')
